# Supplementary material for: Immunity and mental illness: findings from a Danish population-based immunogenetic study of seven psychiatric and neurodevelopmental disorders
Source: Eur J Hum Genet. 2019 Apr 11;27(9):1445–55. doi: 10.1038/s41431-019-0402-9 (PMC6777475; doi:10.1038/s41431-019-0402-9)
Supplement: Supplementary file 4 — Supplementary Table S1 [file 41431_2019_402_MOESM4_ESM.xlsx]

## Sheet: Sheet1
Table S1: HLA allele frequencies and counts
Total allele counts following QC
Gene	Entire Sample	Controls	ASD	ADHD	Schizophrenia	BPD	Single and recurrent depression	Anorexia	ID
A	121364	36408	22826	26662	4406	2582	34236	4722	5880
B	108808	32594	20452	24030	4016	2274	30700	4218	5220
C	119906	35916	22468	26326	4404	2580	33982	4628	5784
DRB1	80406	24242	15270	17608	2874	1752	22732	3036	3884
DQA1	113590	34066	21374	25018	4108	2472	31972	4412	5514
DQB1	121090	36296	22796	26608	4426	2580	34216	4686	5900
DPB1	91034	27144	17234	19972	3388	1906	25706	3640	4428
Frequencies following QC
Allele	Entire Sample	Controls	ASD	ADHD	Schizophrenia	BPD	Single and recurrent depression	Anorexia	ID
A01.01	0.179872	0.181828	0.176071	0.18427	0.167726	0.177769	0.178934	0.169208	0.172449
A02.01	0.325072	0.3235	0.326689	0.326082	0.322288	0.31952	0.325009	0.340322	0.331803
A02.02	6.59174e-05	5.4933e-05	8.76194e-05	7.50131e-05	0.000226963	0	5.8418e-05	0	0
A02.05	0.00538875	0.00554823	0.00552002	0.00495087	0.00635497	0.00426026	0.00537446	0.00635324	0.00306122
A03.01	0.158251	0.159333	0.154079	0.15794	0.159101	0.158792	0.15805	0.155443	0.162925
A11.01	0.0563347	0.0546858	0.0592745	0.0561848	0.061507	0.0580945	0.0571328	0.0540025	0.0534014
A23.01	0.015161	0.0152988	0.0150267	0.0145525	0.0129369	0.0112316	0.0161234	0.0133418	0.0119048
A24.02	0.0769751	0.0753131	0.0798651	0.0759883	0.0796641	0.0855926	0.0768197	0.0792037	0.0760204
A25.01	0.0138427	0.0143924	0.0139753	0.0136899	0.0113482	0.0158792	0.0129396	0.015036	0.014966
A26.01	0.0150951	0.0153812	0.0144572	0.0146651	0.0149796	0.0131681	0.0155392	0.0175773	0.0139456
A29.01	0.00200224	0.00195012	0.00214667	0.00183782	0.00158874	0.00193648	0.00207384	0.0016942	0.00221088
A29.02	0.0231288	0.0233191	0.022562	0.0223539	0.0242851	0.020914	0.0237761	0.0239305	0.020068
A30.01	0.00943443	0.00931114	0.00898099	0.00911409	0.0108942	0.0139427	0.0097266	0.00910631	0.00935374
A30.02	0.00556178	0.00587783	0.00525716	0.00491336	0.00522015	0.00542215	0.00581259	0.00465904	0.00408163
A30.04	0.00121123	0.00131839	0.00118286	0.00146276	0.000907853	0.00154919	0.00116836	0.000423549	0.000680272
A31.01	0.0251475	0.025022	0.0264172	0.025542	0.0251929	0.0251743	0.0250321	0.0211775	0.0290816
A32.01	0.0327033	0.0322182	0.033602	0.0324057	0.0340445	0.0333075	0.0328017	0.0353664	0.0331633
A33.01	0.0040704	0.00398264	0.00416192	0.00367564	0.00476623	0.00503486	0.00423531	0.00402372	0.00391156
A33.03	0.00158202	0.00159306	0.00148953	0.00157528	0.000453926	0.00232378	0.00143124	0.00190597	0.00221088
A34.02	0.000164794	5.4933e-05	0.000219048	0.000187533	0.000453926	0.000387297	0.000204463	0	0.000340136
A66.01	0.00197752	0.00214239	0.00188382	0.00213787	0.00204267	0.00154919	0.00154808	0.0025413	0.00255102
A68.01	0.0412973	0.0420512	0.0407868	0.0403196	0.0481162	0.0410534	0.0409218	0.040449	0.0457483
A68.02	0.00530635	0.00546583	0.00591431	0.00585102	0.00544712	0.00271108	0.00481949	0.00423549	0.00578231
A69.01	0.000354306	0.000357064	0.000350478	0.000225039	0.000453926	0.000387297	0.000467344	0	0.000340136
B07.02	0.164234	0.164632	0.163994	0.163546	0.161106	0.168865	0.165961	0.169512	0.178352
B07.05	0.000827145	0.000859054	0.00117348	0.000707449	0.000498008	0.000879507	0.000651466	0.000711238	0.00114943
B08.01	0.137003	0.140118	0.13495	0.138036	0.130976	0.131047	0.136287	0.125889	0.133716
B13.02	0.0212209	0.0209241	0.0211715	0.0225551	0.0216633	0.0241865	0.0210749	0.0187293	0.0218391
B14.01	0.00523859	0.00484752	0.00498729	0.00499376	0.00547809	0.00615655	0.00583062	0.00711238	0.00574713
B14.02	0.0142361	0.0136221	0.0143751	0.0144403	0.0154382	0.0162709	0.01443	0.011854	0.012069
B15.01	0.0999835	0.0981469	0.102142	0.100957	0.102092	0.0941073	0.0998371	0.100284	0.102299
B15.10	8.27145e-05	0.000122722	4.8895e-05	0	0.000249004	0	6.51466e-05	0.000237079	0
B15.17	0.001544	0.0014113	0.0019558	0.00166459	0.00249004	0.00263852	0.00140065	0.0011854	0.00172414
B15.18	0.000238953	0.000214763	0.000146685	0.000166459	0.000249004	0	0.000358306	0	0.000766284
B18.01	0.0322678	0.032644	0.0320262	0.0315855	0.0326195	0.033861	0.0317915	0.0355619	0.0331418
B27.02	0.00118557	0.000859054	0.00171132	0.00104037	0.00174303	0.000439754	0.00123779	0.00165955	0.001341
B27.05	0.0373134	0.0390256	0.0370624	0.0363296	0.0336155	0.0404573	0.0365798	0.0384068	0.0369732
B35.01	0.0437284	0.0435049	0.0436632	0.0432792	0.0405876	0.0430959	0.0444951	0.0467046	0.040613
B35.02	9.1905e-06	0	0	0	0	0	3.25733e-05	0	0
B35.03	0.0089975	0.00859054	0.0101213	0.00961298	0.00821713	0.00835532	0.00882736	0.00663822	0.00708812
B35.08	0.000110286	9.20415e-05	9.77899e-05	4.16146e-05	0	0	0.000162866	0	0
B37.01	0.0166164	0.0172118	0.0177	0.0158968	0.0156873	0.0162709	0.0165798	0.014936	0.0130268
B38.01	0.00760973	0.00742468	0.00650303	0.00819809	0.00846614	0.0057168	0.00752443	0.00829777	0.00747126
B39.01	0.00387839	0.0039271	0.00459613	0.00411985	0.00448207	0.00351803	0.00335505	0.00237079	0.00268199
B39.06	0.00734321	0.00720992	0.00743204	0.00724095	0.00498008	0.00967458	0.00703583	0.00924609	0.00632184
B39.24	9.1905e-06	0	4.8895e-05	0	0	0	0	0	0
B40.01	0.0924013	0.0942812	0.0906513	0.0917603	0.0891434	0.0936675	0.090684	0.0936463	0.0923372
B40.02	0.012931	0.0125176	0.0129572	0.0132751	0.0129482	0.0140721	0.0127687	0.0144618	0.0141762
B41.01	0.00285825	0.00273056	0.00303149	0.00316271	0.00323705	0.00175901	0.00260586	0.00142248	0.00363985
B41.02	0.00315234	0.00334417	0.00342265	0.00320433	0.00398406	0.00307828	0.00257329	0.00355619	0.00498084
B44.02	0.102051	0.102105	0.102288	0.102164	0.112052	0.110378	0.101954	0.103129	0.0996169
B44.03	0.03758	0.0372154	0.0353511	0.0374948	0.0383466	0.0307828	0.0388274	0.0355619	0.0344828
B44.05	0.00393353	0.00423391	0.00337375	0.00362047	0.00323705	0.00527704	0.0042671	0.00355619	0.0045977
B45.01	0.00757297	0.00736332	0.00796988	0.0071161	0.00971116	0.00747581	0.00758958	0.00734945	0.00498084
B47.01	0.00293177	0.00260784	0.00254254	0.0031211	0.00522908	0.00175901	0.00306189	0.00426743	0.00268199
B48.01	1.8381e-05	0	0	4.16146e-05	0	0	3.25733e-05	0	0
B49.01	0.00995331	0.0100939	0.0106102	0.00907199	0.0104582	0.00703606	0.00944625	0.0137506	0.00766284
B50.01	0.00827145	0.00828373	0.00806767	0.00857262	0.00796813	0.00615655	0.00843648	0.00640114	0.00785441
B51.01	0.0453827	0.0453458	0.0475748	0.0454016	0.0478088	0.0408971	0.044658	0.0417259	0.0475096
B52.01	0.0077384	0.00736332	0.00752983	0.00753225	0.00448207	0.0105541	0.00830619	0.00900901	0.00555556
B53.01	0.00187486	0.00196355	0.00239585	0.00212235	0.00124502	0.00307828	0.00149837	0.000948317	0.00268199
B55.01	0.0111205	0.011137	0.0110014	0.0101124	0.0117032	0.0109938	0.0109121	0.0146989	0.00977011
B56.01	0.00555106	0.00512364	0.00562292	0.00603412	0.00448207	0.00615655	0.00592834	0.00592698	0.0032567
B57.01	0.036762	0.0344542	0.03584	0.0379526	0.0388446	0.0360598	0.0385993	0.0369844	0.0444444
B58.01	0.00402544	0.00426459	0.00361823	0.00357886	0.00423307	0.00527704	0.00403909	0.00426743	0.00287356
B73.01	0.000211382	0.000184083	0.000244475	0.000249688	0.000249004	0	0.00029316	0	0.000574713
C01.02	0.0291812	0.0286223	0.0311554	0.0285649	0.0263397	0.0325581	0.0296922	0.0298185	0.0259336
C02.02	0.05526	0.0569941	0.0548335	0.0528755	0.0529064	0.0581395	0.0549703	0.0602852	0.0565353
C03.02	0.00150952	0.00155919	0.00142425	0.00163337	0.000908265	0.00193798	0.0012948	0.00151253	0.00172891
C03.03	0.0480543	0.0467201	0.0493591	0.046494	0.0481381	0.0472868	0.048408	0.0514261	0.0516943
C03.04	0.13373	0.13448	0.133078	0.134962	0.133515	0.132946	0.131776	0.131806	0.132434
C04.01	0.0888946	0.0887627	0.0901727	0.0897972	0.0881017	0.0806202	0.0885763	0.0859983	0.0857538
C05.01	0.0891365	0.0893195	0.0893716	0.0888095	0.0933243	0.104264	0.0899594	0.0903198	0.0866183
C06.02	0.0889363	0.0870086	0.0894161	0.0908228	0.092416	0.0903101	0.090136	0.0840536	0.0892116
C07.01	0.156289	0.159455	0.154931	0.155474	0.157357	0.145736	0.154729	0.149309	0.151452
C07.02	0.17437	0.174129	0.175093	0.175796	0.168029	0.179457	0.175063	0.179127	0.187241
C07.04	0.0207162	0.0207428	0.0203845	0.0213857	0.0229337	0.020155	0.0198046	0.0209594	0.0207469
C08.02	0.0182977	0.0175409	0.0186042	0.0183469	0.020436	0.0213178	0.0186864	0.0177182	0.0165975
C12.02	0.00746418	0.0072948	0.00716575	0.00706526	0.00454133	0.0100775	0.00800424	0.00777874	0.00518672
C12.03	0.032367	0.032409	0.0299092	0.0332751	0.0336058	0.0271318	0.0323407	0.0326275	0.0325035
C14.02	0.010575	0.00985633	0.0103703	0.0111677	0.0106721	0.0112403	0.010741	0.00842697	0.0119295
C15.02	0.0155205	0.0158425	0.0156222	0.0157639	0.0179382	0.0124031	0.0150374	0.0166379	0.0165975
C15.05	0.000775608	0.000779597	0.00120171	0.00072172	0.000454133	0.000775194	0.000617974	0.000864304	0.00121024
C16.01	0.0230347	0.0228867	0.0219868	0.0211198	0.0222525	0.0193798	0.0241304	0.025497	0.0210927
C16.02	0.00247694	0.00222742	0.00244793	0.00262098	0.0020436	0.00232558	0.00270732	0.00324114	0.0019018
C16.04	0.000275216	0.000194899	0.000311554	0.000151941	0.000227066	0	0.000382555	0	0
C17.01	0.00313579	0.00317407	0.00316005	0.00315278	0.00386013	0.00193798	0.00294273	0.00259291	0.00363071
DPB101.01	0.0674034	0.0687076	0.0641174	0.0703986	0.0702479	0.0655824	0.0657045	0.0651099	0.0589431
DPB102.01	0.105191	0.102269	0.108448	0.111005	0.108619	0.101259	0.102816	0.0975275	0.110434
DPB103.01	0.116154	0.115053	0.117152	0.116463	0.12072	0.110178	0.116821	0.111264	0.120822
DPB104.01	0.480809	0.486037	0.481142	0.473413	0.489079	0.495803	0.479577	0.49011	0.490063
DPB104.02	0.116132	0.112327	0.119647	0.112708	0.107143	0.110178	0.120205	0.125824	0.113369
DPB105.01	0.030538	0.0313145	0.0308112	0.0304426	0.0262692	0.0341028	0.0294873	0.0293956	0.0338753
DPB110.01	0.0117539	0.0123784	0.0105025	0.0118666	0.0121015	0.0120672	0.0116315	0.00989011	0.0119693
DPB1104.01	0.00655799	0.00655762	0.00655681	0.00690967	0.00560803	0.00734523	0.00641873	0.00686813	0.00406504
DPB111.01	0.0148077	0.0139257	0.0142161	0.0147206	0.0153483	0.0152151	0.016183	0.017033	0.0142276
DPB113.01	0.0127974	0.0126732	0.0123593	0.013569	0.0103306	0.0157398	0.0131487	0.0129121	0.0121951
DPB114.01	0.000955687	0.00114206	0.000870373	0.0010014	0	0.00157398	0.000700226	0.0010989	0.000225836
DPB115.01	0.00737087	0.00769968	0.00609261	0.00690967	0.00619835	0.00786988	0.00778028	0.00549451	0.00338753
DPB116.01	0.00774436	0.00806808	0.00736915	0.00776087	0.00678867	0.00262329	0.00778028	0.00604396	0.00451671
DPB117.01	0.0130391	0.0136678	0.0120111	0.0140196	0.0141677	0.0115425	0.0125652	0.0107143	0.0126468
DPB119.01	0.00874399	0.0081786	0.00870373	0.00881234	0.00737898	0.0089192	0.00918074	0.0107143	0.00925926
DQA101.01	0.110239	0.107321	0.113549	0.11144	0.109299	0.114482	0.111441	0.109701	0.107182
DQA101.02	0.243868	0.243439	0.24745	0.244264	0.242941	0.26254	0.243713	0.241614	0.24066
DQA101.03	0.0738445	0.0724182	0.0760737	0.0739468	0.0698637	0.0687702	0.0741586	0.074796	0.0799782
DQA101.04	0.00957831	0.00936418	0.00963788	0.00915341	0.00827653	0.0101133	0.0100088	0.00906618	0.00943054
DQA102.01	0.109816	0.110286	0.108543	0.108642	0.105891	0.101537	0.111504	0.106754	0.110446
DQA103.01	0.113901	0.115071	0.111397	0.117395	0.119036	0.112055	0.11191	0.107888	0.11498
DQA103.02	0.0056343	0.00578289	0.00580144	0.00563594	0.00486855	0.0052589	0.00534843	0.00589302	0.00689155
DQA103.03	0.0539924	0.0545118	0.0548798	0.0518027	0.0589094	0.0582524	0.0533905	0.0530372	0.0505985
DQA104.01	0.0351792	0.0353138	0.0363994	0.0336558	0.0333496	0.0364078	0.0348117	0.036718	0.0362713
DQA105.01	0.140488	0.143868	0.135071	0.141538	0.139727	0.139159	0.139653	0.138033	0.136561
DQA105.05	0.101946	0.101274	0.0997941	0.101247	0.105891	0.0902104	0.102371	0.114234	0.10555
DQA106.01	0.00151422	0.00135032	0.00140357	0.00127908	0.00194742	0.00121359	0.00168898	0.00226655	0.00145085
DQB102.01	0.135668	0.138252	0.13147	0.13729	0.131496	0.132946	0.135083	0.132949	0.131525
DQB102.02	0.0719713	0.0730659	0.0709335	0.0708434	0.0709444	0.0655039	0.0719546	0.0676483	0.0716949
DQB103.01	0.160401	0.159467	0.159282	0.156419	0.170131	0.159302	0.161416	0.171148	0.162203
DQB103.02	0.132199	0.134367	0.12976	0.135373	0.133077	0.123643	0.129968	0.126761	0.131525
DQB103.03	0.0445371	0.0436136	0.0442183	0.0443851	0.0427022	0.0422481	0.0457973	0.047802	0.0459322
DQB104.02	0.0361962	0.0357615	0.0368924	0.0352901	0.0343425	0.0360465	0.0362988	0.0386257	0.0379661
DQB105.01	0.114279	0.111968	0.117608	0.115867	0.114324	0.117054	0.1148	0.112463	0.109322
DQB105.02	0.0082831	0.00790721	0.00864187	0.00792995	0.00835969	0.00852713	0.00850479	0.00960307	0.0079661
DQB105.03	0.0185152	0.0185971	0.018512	0.0173256	0.0185269	0.0197674	0.0192015	0.0189927	0.0211864
DQB106.01	0.0057065	0.00537249	0.00552729	0.00537432	0.00406688	0.00775194	0.00634206	0.00661545	0.00457627
DQB106.02	0.148476	0.149576	0.151255	0.148038	0.142341	0.163178	0.1473	0.141699	0.154746
DQB106.03	0.0633083	0.0628444	0.0647482	0.0636275	0.0625847	0.0577519	0.0631868	0.0640205	0.0689831
DQB106.04	0.0566603	0.0554331	0.0575978	0.0584411	0.0637144	0.0604651	0.0563771	0.0571916	0.050678
DQB106.09	0.00379883	0.00377452	0.00355325	0.00379585	0.00338906	0.00581395	0.00377017	0.00448143	0.00169492
DRB101.01	0.095279	0.0935154	0.100982	0.0952408	0.0953375	0.0987443	0.0951962	0.0965086	0.0908857
DRB101.02	0.00645474	0.00627011	0.00550098	0.00647433	0.00800278	0.00799087	0.00651065	0.00494071	0.00514933
DRB101.03	0.00192772	0.00206254	0.0021611	0.00176056	0.00104384	0.00114155	0.00189161	0.0016469	0.00180227
DRB103.01	0.166455	0.170819	0.157236	0.170207	0.164927	0.166096	0.164262	0.166337	0.162461
DRB104.01	0.103276	0.104076	0.102816	0.101942	0.111691	0.0993151	0.102807	0.0945323	0.0957775
DRB104.02	0.000708902	0.000660012	0.000720367	0.000795093	0.000347947	0.00285388	0.000747844	0.000329381	0.00102987
DRB104.03	0.000534786	0.000412507	0.000523903	0.000851886	0.000695894	0.000570776	0.000703854	0	0.000257467
DRB104.04	0.00373106	0.00416632	0.00294695	0.00386188	0.00173974	0.00513699	0.00285941	0.00527009	0.00334706
DRB104.05	0.00192772	0.00173253	0.002685	0.0022149	0.00208768	0.00114155	0.00184762	0.0016469	0.0023172
DRB107.01	0.131819	0.132085	0.129535	0.129543	0.128045	0.121005	0.132984	0.135046	0.130793
DRB108.01	0.0380693	0.0373319	0.0392272	0.0375965	0.0386221	0.0399543	0.0373922	0.0398551	0.0406797
DRB108.03	0.000808397	0.000742513	0.000720367	0.000908678	0.00104384	0	0.000835826	0.000988142	0.0007724
DRB108.04	0.000883019	0.000948767	0.00104781	0.000681508	0.00104384	0.00114155	0.000791835	0.000658762	0.0007724
DRB109.01	0.00946447	0.00957017	0.0101506	0.00937074	0.00869868	0.00684932	0.00884216	0.0108696	0.0123584
DRB110.01	0.00823322	0.00804389	0.00903733	0.00851886	0.0107864	0.00627854	0.00813831	0.00922266	0.007724
DRB111.01	0.000920329	0.00107252	0.000458415	0.000454339	0.00139179	0	0.00118775	0.00197628	0
DRB111.02	0.000733776	0.000701262	0.000589391	0.00096547	0.00104384	0.000570776	0.000703854	0.000658762	0.0007724
DRB111.04	0.00674079	0.00672387	0.00687623	0.0059632	0.0100905	0.00456621	0.00730248	0.00527009	0.00720906
DRB112.01	0.0245504	0.0252042	0.0243615	0.0228873	0.0236604	0.0211187	0.0253827	0.0253623	0.0247168
DRB113.01	0.0768475	0.0755713	0.0787164	0.0773512	0.0772443	0.0679224	0.0774239	0.076087	0.0847065
DRB113.02	0.0766609	0.0752001	0.0776686	0.0784303	0.0824635	0.0776256	0.0762361	0.0797101	0.0715757
DRB113.03	0.00718852	0.00709512	0.00772757	0.00709905	0.00800278	0.00513699	0.00708253	0.00790514	0.0092688
DRB114.01	0.0190284	0.0188928	0.0184021	0.0183439	0.0167015	0.0228311	0.0203238	0.0184453	0.0208548
DRB115.01	0.202087	0.202335	0.203667	0.204225	0.191023	0.224315	0.201566	0.197299	0.210865
DRB115.02	0.00723827	0.00664137	0.00720367	0.00675829	0.00521921	0.0097032	0.00822629	0.0085639	0.0061792
DRB116.01	0.00809641	0.00783764	0.00870989	0.00721263	0.00869868	0.00799087	0.00840225	0.00988142	0.007724
DRB116.02	0.000335796	0.000288755	0.000327439	0.000340754	0.000347947	0	0.000351927	0.000988142	0
