# Supplementary material for: Immunity and mental illness: findings from a Danish population-based immunogenetic study of seven psychiatric and neurodevelopmental disorders
Source: Eur J Hum Genet. 2019 Apr 11;27(9):1445–55. doi: 10.1038/s41431-019-0402-9 (PMC6777475; doi:10.1038/s41431-019-0402-9)
Supplement: Supplementary file 5 — Supplementary Table S2 [file 41431_2019_402_MOESM5_ESM.xlsx]

## Sheet: Amino acid seq all QCed alleles
Table S2: Amino acid sequence alignments for exons 2-3 (Class I genes) or exon 2 (Class II genes) for alleles passing the allele QC and genomic sequence reference for all HLA alleles
This is the output of hlaConvSequence in HIBAG.
The sequence is displayed as a hyphen "-" where it is identical to the reference.
An insertion or deletion is represented by a period ".".
An unknown or ambiguous position in the alignment is represented by an asterisk "*".
A capital X is used for the 'stop' codons in protein alignments.
HLA-A
Ref G S H S M R Y F F T S V S R P G R G E P R F I A V G Y V D D T Q F V R F D S D A A S Q K M E P R A P W I E Q E G P E Y W D Q E T R N M K A H S Q T D R A N L G T L R G Y Y N Q S E D G S H T I Q I M Y G C D V G P D G R F L R G Y R Q D A Y D G K D Y I A L N E D L R S W T A A D M A A Q I T K R K W E A V H A A E Q R R V Y L E G R C V D G L R R Y L E N G K E T L Q R T D
X01.01 * - - - - - - - - - - - - - - - - - - - - - - - - - - - - - - - - - - - - - - - - - - - - - - - - - - - - - - - - - - - - - - - - - - - - - - - - - - - - - - - - - - - - - - - - - - - - - - - - - - - - - - - - - - - - - - - - - - - - - - - - - - - - - - - - - - - - - - - - - - - - - - - - - - - - - - - - - - - - - - - - - - - - - - - - - - - - - - - - - - - - - *
X01.02 - - - - - - - - S - - - - - - - S - - - - - - - - - - - - - - - - - - - - - - - - - - - - - - - - - - - - - - - - - - - - - - - - - - - - - - - - - - - - - - - - - - - - - - - - - - - - - - - - - - - - - - - - - - - - - - - - - - - - - - - - - - - - - - - - - - - - - - - - - - - - - - - - - - - - - - - - - - - - - - - - - - - - - - - - - - - - - - - - - - - - - -
X02.01 * - - - - - - - - - - - - - - - - - - - - - - - - - - - - - - - - - - - - - - - - - - R - - - - - - - - - - - - - - - - - G - - - K V - - - - - - H - V D - - - - - - - - - - - - A - - - - V - R - - - - - - - S - W - - - - - - H - Y - - - - - - - - - - K - - - - - - - - - - - - - - T - - H - - - - A - V - - - L - A - - - - T - - E W - - - - - - - - - - - - - - - *
X02.02 * - - - - - - - - - - - - - - - - - - - - - - - - - - - - - - - - - - - - - - - - - R R - - - - - - - - - - - - - - - - - G - - - K V - - - - - - H - V D - - - - - - - - - - - - A - - - - L - R - - - - - - - S - W - - - - - - H - Y - - - - - - - - - - K - - - - - - - - - - - - - - T - - H - - - - A - V - - - W - A - - - - T - - E W - - - - - - - - - - - - - - - *
X02.05 * - - - - - - - Y - - - - - - - - - - - - - - - - - - - - - - - - - - - - - - - - - R R - - - - - - - - - - - - - - - - - G - - - K V - - - - - - H - V D - - - - - - - - - - - - A - - - - L - R - - - - - - - S - W - - - - - - H - Y - - - - - - - - - - K - - - - - - - - - - - - - - T - - H - - - - A - V - - - W - A - - - - T - - E W - - - - - - - - - - - - - - - *
X02.06 * - - - - - - - Y - - - - - - - - - - - - - - - - - - - - - - - - - - - - - - - - - - R - - - - - - - - - - - - - - - - - G - - - K V - - - - - - H - V D - - - - - - - - - - - - A - - - - V - R - - - - - - - S - W - - - - - - H - Y - - - - - - - - - - K - - - - - - - - - - - - - - T - - H - - - - A - V - - - L - A - - - - T - - E W - - - - - - - - - - - - - - - *
X03.01 * - - - - - - - - - - - - - - - - - - - - - - - - - - - - - - - - - - - - - - - - - - R - - - - - - - - - - - - - - - - - - - - - - V - - Q - - - - - V D - - - - - - - - - - - - A - - - - - - - - - - - - - - S - - - - - - - - - - - - - - - - - - - - - - - - - - - - - - - - - - - - - - - - - - - - A - E - - - L - A - - D - T - - E W - - - - - - - - - - - - - - - *
X11.01 * - - - - - - - Y - - - - - - - - - - - - - - - - - - - - - - - - - - - - - - - - - - R - - - - - - - - - - - - - - - - - - - - - - V - - Q - - - - - V D - - - - - - - - - - - - - - - - - - - - - - - - - - - - - - - - - - - - - - - - - - - - - - - - - - - - - - - - - - - - - - - - - - - - - - - - A - - - - - Q - A - - - - - - - E W - - - - - - - - - - - - - - - *
X23.01 * - - - - - - - S - - - - - - - - - - - - - - - - - - - - - - - - - - - - - - - - - - R - - - - - - - - - - - - - - - - - E - - G K V - - - - - - - - E - - R I A L R - - - - - - A - - - - L - M - F - - - - - S - - - - - - - - H - Y - - - - - - - - - - K - - - - - - - - - - - - - - - - Q - - - - - A R V - - - L - A - - - - T - - - - - - - - - - - - - - - - - - - *
X24.02 * - - - - - - - S - - - - - - - - - - - - - - - - - - - - - - - - - - - - - - - - - - R - - - - - - - - - - - - - - - - - E - - G K V - - - - - - - - E - - R I A L R - - - - - - A - - - - L - M - F - - - - - S - - - - - - - - H - Y - - - - - - - - - - K - - - - - - - - - - - - - - - - - - - - - - A - V - - - Q - A - - - - T - - - - - - - - - - - - - - - - - - - *
X25.01 * - - - - - - - Y - - - - - - - - - - - - - - - - - - - - - - - - - - - - - - - - - - R - - - - - - - - - - - - - - - - - R N - - - V - - - - - - - - E S - R I A L R - - - - - - - - - - - - - R - - - - - - - - - - - - - - - - Q - - - - - - - - - - - - - - - - - - - - - - - - - - - - - Q - - - - T A - E - - - W - A - - - - - - - E W - - - - - - - - - - - - - - - *
X26.01 * - - - - - - - Y - - - - - - - - - - - - - - - - - - - - - - - - - - - - - - - - - - R - - - - - - - - - - - - - - - - - R N - - - V - - - - - - - - - - - - - - - - - - - - - - - - - - - - - R - - - - - - - - - - - - - - - - Q - - - - - - - - - - - - - - - - - - - - - - - - - - - - - Q - - - - T A - E - - - W - A - - - - - - - E W - - - - - - - - - - - - - - - *
X29.01 * - - - - - - - T - - - - - - - - - - - - - - - - - - - - - - - - - - - - - - - - - - R - - - - - - - - - - - - - - - - - L Q - - - V - - Q - - - - - - - - - - - - - - - - - - - A - - - - - - M - - - - H - - S - - - - - - - - - - - - - - - - - - - - - - - - - - - - - - - - - - - - - - Q - - - - - A R V - - - L - A - - - - T - - E W - - - - - - - - - - - - - - - *
X29.02 * - - - - - - - T - - - - - - - - - - - - - - - - - - - - - - - - - - - - - - - - - - R - - - - - - - - - - - - - - - - - L Q - - - V - - Q - - - - - - - - - - - - - - - - - - - A - - - - - - M - - - - - - - S - - - - - - - - - - - - - - - - - - - - - - - - - - - - - - - - - - - - - - Q - - - - - A R V - - - L - A - - - - T - - E W - - - - - - - - - - - - - - - *
X29.10 * - - - - - - - T - - - - - - - - - - - - - - - - - - - - - - - - - - - - - - - - - - R - - - - - - - - - - - - - - - - - L Q - - - V - - Q - - - - - - - - - - - - - - - - - - - A - - - - - - M - - - - - - - S - - - - - - - - - - - - - - - - - - - - - - - - - - - - - - - - - - - - - - Q - - - - - A R V - - - L - A - - - - T - - E W - - - - - - - - - K - - - - - -
X30.01 * - - - - - - - S - - - - - - - S - - - - - - - - - - - - - - - - - - - - - - - - - - R - - - - - - - - - - - R - - - - - - - - - - V - - Q - - - - - V D - - - - - - - - - - - - A - - - - - - - - - - - - - - S - - - - - - - - E - H - - - - - - - - - - - - - - - - - - - - - - - - - - - Q - - - - - A R W - - - L - A - - - - T - - E W - - - - - - - - - - - - - - - *
X30.02 * - - - - - - - S - - - - - - - S - - - - - - - - - - - - - - - - - - - - - - - - - - R - - - - - - - - - - - R - - - - - - - - - - V - - - - - - - - E - - - - - - - - - - - - - A - - - - - - - - - - - - - - S - - - - - - - - E - H - - - - - - - - - - - - - - - - - - - - - - - - - - - Q - - - - - A R R - - - L - A - - - - T - - E W - - - - - - - - - - - - - - - *
X30.04 * - - - - - - - S - - - - - - - S - - - - - - - - - - - - - - - - - - - - - - - - - - R - - - - - - - - - - - R - - - - - - - - - - V - - - - - - - - E - - - - - - - - - - - - - A - - - - - - - - - - - - - - S - - - - - - - - E - H - - - - - - - - - - - - - - - - - - - - - - - - - - - Q - - - - - A - V - - - W - A - - - - T - - E W - - - - - - - - - - - - - - - -
X31.01 * - - - - - - - T - - - - - - - - - - - - - - - - - - - - - - - - - - - - - - - - - - R - - - - - - - - - - - R - - - - - - - - - - V - - - - - I - - V D - - - - - - - - - - - - A - - - - - - M - - - - - - - S - - - - - - - - Q - - - - - - - - - - - - - - - - - - - - - - - - - - - - - Q - - - - - A R V - - - L - A - - - - T - - E W - - - - - - - - - - - - - - - *
X32.01 * - - - - - - - - - - - - - - - - - - - - - - - - - - - - - - - - - - - - - - - - - - R - - - - - - - - - - - - - - - - - - - - - - V - - - - - - - - E S - R I A L R - - - - - - A - - - - - - M - - - - - - - - - - - L - - - - Q - - - - - - - - - - - - - - - - - - - - - - - - - - - - - Q - - - - - A R V - - - L - A - - - - T - - E W - - - - - - - - - - - - - - - *
X33.01 * - - - - - - - T - - - - - - - - - - - - - - - - - - - - - - - - - - - - - - - - - - R - - - - - - - - - - - - - - - - - R N - - - V - - - - - I - - V D - - - - - - - - - - - - A - - - - - - M - - - - - - - S - - - - - - - - Q - - - - - - - - - - - - - - - - - - - - - - - - - - - - - Q - - - - - A R V - - - L - A - - - - T - - E W - - - H - - - - - - - - - - - *
X33.03 * - - - - - - - T - - - - - - - - - - - - - - - - - - - - - - - - - - - - - - - - - - R - - - - - - - - - - - - - - - - - R N - - - V - - - - - I - - V D - - - - - - - - - - - - A - - - - - - M - - - - - - - S - - - - - - - - Q - - - - - - - - - - - - - - - - - - - - - - - - - - - - - Q - - - - - A R V - - - L - A - - - - T - - E W - - - - - - - - - - - - - - - *
X34.02 * - - - - - - - Y - - - - - - - - - - - - - - - - - - - - - - - - - - - - - - - - - - R - - - - - - - - - - - - - - - - - R N - - - V - - Q - - - - - V D - - - - - - - - - - - - - - - - - - - - - - - - - - - S - - - - - - - - - - - - - - - - - - - - - - - - - - - - - - - - - - - - - - Q - - - - T A - E - - - L - A - - - - T - - E W - - - - - - - - - - - - - - - *
X36.01 - - - - - - - - - - - - - - - - - - - - - - - - - - - - - - - - - - - - - - - - - - - - - - - - - - - - - - - - - - - - - - - - - - - - - - - - - - - - - - - - - - - - - - - - - - - - - - - - - - - - - - - - - - - - - - - - - - - - - - - - - - - - - - - - - - - - - - - - - - - - - - - - - - - - - - - - - - - - - - - - - - T - - E W - - - - - - - - - - - - - - - -
X66.01 * - - - - - - - Y - - - - - - - - - - - - - - - - - - - - - - - - - - - - - - - - - - R - - - - - - - - - - - - - - - - - R N - - - V - - Q - - - - - V D - - - - - - - - - - - - - - - - - - - R - - - - - - - - - - - - - - - - Q - - - - - - - - - - - - - - - - - - - - - - - - - - - - - Q - - - - T A - E - - - W - A - - - - - - - E W - - - - - - - - - - - - - - - *
X68.01 * - - - - - - - Y - - - - - - - - - - - - - - - - - - - - - - - - - - - - - - - - - - R - - - - - - - - - - - - - - - - - R N - - - V - - Q - - - - - V D - - - - - - - - - - - - A - - - - - - M - - - - - - - S - - - - - - - - - - - - - - - - - - - - - K - - - - - - - - - - - - - - T - - H - - - - A - V - - - W - A - - - - T - - E W - - - - - - - - - - - - - - - *
X68.02 * - - - - - - - Y - - M - - - - - - - - - - - - - - - - - - - - - - - - - - - - - - - R - - - - - - - - - - - - - - - - - R N - - - V - - Q - - - - - V D - - - - - - - - - - - - A - - - - - - R - - - - - - - - - - - - - - - - H - Y - - - - - - - - - - K - - - - - - - - - - - - - - T - - H - - - - A - V - - - W - A - - - - T - - E W - - - - - - - - - - - - - - - *
X69.01 - - - - - - - - Y - - - - - - - - - - - - - - - - - - - - - - - - - - - - - - - - - - R - - - - - - - - - - - - - - - - - R N - - - V - - Q - - - - - V D - - - - - - - - - - - - A - - - - V - R - - - - - - - S - W - - - - - - H - Y - - - - - - - - - - K - - - - - - - - - - - - - - T - - H - - - - A - V - - - L - A - - - - T - - E W - - - - - - - - - - - - - - - -
X74.01 - - - - - - - - - - - - - - - - - - - - - - - - - - - - - - - - - - - - - - - - - - - R - - - - - - - - - - - - - - - - - - - - - - V - - - - - - - - V D - - - - - - - - - - - - A - - - - - - M - - - - - - - - - - - L - - - - Q - - - - - - - - - - - - - - - - - - - - - - - - - - - - - Q - - - - - A R V - - - L - A - - - - T - - E W - - - - - - - - - - - - - - - -
X74.03 * - - - - - - - - - - - - - - - - - - - - - - - - - - - - - - - - - - - - - - - - - - R - - - - - - - - - - - - - - - - - - - - - - V - - - - - - - - V D - A - - - - - - - - - - A - - - - - - M - - - - - - - - - - - L - - - - Q - - - - - - - - - - - - - - - - - - - - - - - - - - - - - Q - - - - - A R V - - - L - A - - - - T - - E W - - - - - - - - - - - - - - - -
X80.01 - - - - - - - - - - - - - - - - - - - - - - - - - - - - - - S - - - Q - - - - - - - - R - - - - - - - - - - - E - - - - - E - - - - V - - - - - - N - - - - - - - - - - - - - - - - - - - - - - - - - - - - - - S - - - - - - - - - - - - - - - - - - - - - - - - - - - - - - - - - - - - - - - - - - - - A R R - - - L - A - - - - E - - - - - - - - - - - - - - - - - - - -
HLA-B
Ref G S H S M R Y F Y T S V S R P G R G E P R F I S V G Y V D D T Q F V R F D S D A A S P R E E P R A P W I E Q E G P E Y W D R N T Q I Y K A Q A Q T D R E S L R N L R G Y Y N Q S E A G S H T L Q S M Y G C D V G P D G R L L R G H D Q Y A Y D G K D Y I A L N E D L R S W T A A D T A A Q I T Q R K W E A A R E A E Q R R A Y L E G E C V E W L R R Y L E N G K D K L E R A D
X07.02 * - - - - - - - - - - - - - - - - - - - - - - - - - - - - - - - - - - - - - - - - - - - - - - - - - - - - - - - - - - - - - - - - - - - - - - - - - - - - - - - - - - - - - - - - - - - - - - - - - - - - - - - - - - - - - - - - - - - - - - - - - - - - - - - - - - - - - - - - - - - - - - - - - - - - - - - - - - - - - - - - - - - - - - - - - - - - - - - - - - - - - *
X07.04 - - - - - - - - - - - - - - - - - - - - - - - - - - - - - - - - - - - - - - - - - - - - - - - - - - - - - - - - - - - - - - - - - - - - - - - - - - - - - - - - - - - - - - - - - - - - - - - - - - - - - - - - - - - - - - - - - - - - - - - - - - - - - - - - - - - - - - - - - - - - - - - - - - - - - - - - - - - D - - - - - - - - - - - - - - - - - - - - - - - - - - -
X07.05 * - - - - - - - - - - - - - - - - - - - - - - - - - - - - - - - - - - - - - - - - - - - - - - - - - - - - - - - - - - - - - - - - - - - - - - - - - - - - - - - - - - - - - - - - - - - - - - - - - - - - - - - - - - - - - - - - N - - - - - - - - - - - - - - - - - - - - - - - - - - - - - - - - - - - - - - - - - - - - - - - - - - - - - - - - - - - - - - - - - - - - *
X08.01 * - - - - - - - D - A M - - - - - - - - - - - - - - - - - - - - - - - - - - - - - - - - - - - - - - - - - - - - - - - - - - - - - - F - T N T - - - - - - - - - - - - - - - - - - - - - - - - - - - - - - - - - - - - - - - - - - N - - - - - - - - - - - - - - - - - - - - - - - - - - - - - - - - - - - - - V - - - D - - - - - - T - - - - - - - - - - - - - - T - - - - *
X13.02 * - - - - - - - - - A M - - - - - - - - - - - T - - - - - - - - - - - - - - - - T - - - M A - - - - - - - - - - - - - - - - E - - - S - T N T - - Y - - N - - T A L R - - - - - - - - - - - W - T - - - - - L - - - - - - - - - - N - L - - - - - - - - - - - - - - S - - - - - - - - - - - - - L - - - - - - V - - - L - - - - - - - - - - - - - - - - - - - - E T - Q - - *
X14.01 * - - - - - - - - - - - - - - - - - - - - - - - - - - - - - - - - - - - - - - - - - - - - - - - - - - - - - - - - - - - - - - - - - C - T N T - - - - - - - - - - - - - - - - - - - - - - - - - W - - - - - - - - - - - - - - - Y N - F - - - - - - - - - - - - - - S - - - - - - - - - - - - - - - - - - - - - - - - L - - - - - - T - - - - - - - H - - - - - E T - Q - - *
X14.02 * - - - - - - - - - A - - - - - - - - - - - - - - - - - - - - - - - - - - - - - - - - - - - - - - - - - - - - - - - - - - - - - - - C - T N T - - - - - - - - - - - - - - - - - - - - - - - - - W - - - - - - - - - - - - - - - Y N - F - - - - - - - - - - - - - - S - - - - - - - - - - - - - - - - - - - - - - - - L - - - - - - T - - - - - - - H - - - - - E T - Q - - *
X15.01 * - - - - - - - - - A M - - - - - - - - - - - A - - - - - - - - - - - - - - - - - - - - M A - - - - - - - - - - - - - - - - E - - - S - T N T - - Y - - - - - - - - - - - - - - - - - - - - - - R - - - - - - - - - - - - - - - - - - S - - - - - - - - - - - - - - S - - - - - - - - - - - - - - - - - - - - - - - - W - - - - - - L - - - - - - - - - - - - - E T - Q - - *
X15.02 * - - - - - - - - - A M - - - - - - - - - - - A - - - - - - - - - - - - - - - - - - - - M A - - - - - - - - - - - - - - - - - - - - S - T N T - - Y - - - - - - - - - - - - - - - - - - - I I - R - - - - - - - - - - - - - - - Y - - S - - - - - - - - - - - - - - S - - - - - - - - - - - - - - - - - - - - - - - - L - - - - - - L - - - - - - - - - - - - - E T - Q - - *
X15.03 * - - - - - - - - - A M - - - - - - - - - - - - - - - - - - - - - - - - - - - - - - - - - - - - - - - - - - - - - - - - - - E - - - S - T N T - - Y - - - - - - - - - - - - - - - - - - - - - - R - - - - - - - - - - - - - - - - - - S - - - - - - - - - - - - - - S - - - - - - - - - - - - - - - - - - - - - - - - L - - - - - - L - - - - - - - - - - - - - E T - Q - - *
X15.08 * - - - - - - - - - A M - - - - - - - - - - - A - - - - - - - - - - - - - - - - - - - - M A - - - - - - - - - - - - - - - - - - - - F - T N T - - Y - - - - - - - - - - - - - - - - - - - - - - R - - - - - - - - - - - - - - - - - - S - - - - - - - - - - - - - - S - - - - - - - - - - - - - - - - - - - - - - - - W - - - - - - L - - - - - - - - - - - - - E T - Q - - *
X15.10 * - - - - - - - - - A M - - - - - - - - - - - - - - - - - - - - - - - - - - - - - - - - - - - - - - - - - - - - - - - - - - - - - - C - T N T - - Y - - - - - - - - - - - - - - - - - - - - - - R - - - - - - - - - - - - - - - - - - - - - - - - - - - - - - - - - S - - - - - - - - - - - - - - - - - - - - - - - - L - - - - - - L - - - - - - - - - - - - - E T - Q - - *
X15.16 * - - F - - - - - - A M - - - - - - - - - - - A - - - - - - - - - - - - - - - - - - - - M A - - - - - - - - - - - - - - - - E - R N M - - S - - - Y - - N - - I A L R - - - - - - - - - - - W - R - - - - - L - - - - - - - - - - - - S - - - - - - - - - - - - - - S - - - - - - - - - - - - - - - - - - - - - - - - L - - - - - - L - - - - - - - - - - - - - E T - Q - - *
X15.17 * - - - - - - - - - A M - - - - - - - - - - - A - - - - - - - - - - - - - - - - - - - - M A - - - - - - - - - - - - - - - - E - R N M - - S - - - Y - - N - - I A L R - - - - - - - - - - - - - R - - - - - - - - - - - - - - - Y H - D - - - - - - - - - - - - - - S - - - - - - - - - - - - - - - - - - - - - - - - L - - - - - - L - - - - - - - - - - - - - E T - Q - - *
X15.18 * - - - - - - - - - A M - - - - - - - - - - - - - - - - - - - - - - - - - - - - - - - - - - - - - - - - - - - - - - - - - - - - - - C - T N T - - Y - - - - - - - - - - - - - - - - - - - - - - R - - - - - - - - - - - - - - - - - - S - - - - - - - - - - - - - - S - - - - - - - - - - - - - - - - - - - - - - - - L - - - - - - L - - - - - - - - - - - - - E T - Q - - *
X18.01 * - - - - - - - H - - - - - - - - - - - - - - - - - - - - G - - - - - - - - - - - - - - T - - - - - - - - - - - - - - - - - - - - - S - T N T - - Y - - - - - - - - - - - - - - - - - - - - - - R - - - - - - - - - - - - - - - - - - S - - - - - - - - - - - - - - S - - - - - - - - - - - - - - - - - - - - V - - - L - - - - - - T - - - - - - - H - - - - - E T - Q - - *
X18.02 - - - - - - - - H - - - - - - - - - - - - - - - - - - - - G - - - - - - - - - - - - - - T - - - - - - - - - - - - - - - - - - - - - S - T N T - - Y - - - - - - - - - - - - - - - - - - - - - - N - - - - - - - - - - - - - - - - - - S - - - - - - - - - - - - - - S - - - - - - - - - - - - - - - - - - - - V - - - L - - - - - - T - - - - - - - H - - - - - E T - Q - - -
X18.03 - - - - - - - - H - - - - - - - - - - - - - - - - - - - - G - - - - - - - - - - - - - - T - - - - - - - - - - - - - - - - - - - - - S - T N T - - - - - - - - - - - - - - - - - - - - - - - - - R - - - - - - - - - - - - - - - - - - S - - - - - - - - - - - - - - S - - - - - - - - - - - - - - - - - - - - V - - - L - - - - - - T - - - - - - - H - - - - - E T - Q - - -
X18.18 * - - - - - - - H - - - - - - - - - - - - - - - - - - - - G - - - - - - - - - - - - - - T - - - - - - - - - - - - - - - - - - - - - S - T N T - - Y - - - - - - - - - - - - - - - - - - - - - - R - S - - - - - - - - - - - - - - - - S - - - - - - - - - - - - - - S - - - - - - - - - - - - - - - - - - - - V - - - L - - - - - - T - - - - - - - H - - - - - E T - Q - - *
X27.02 * - - - - - - - H - - - - - - - - - - - - - - T - - - - - - - L - - - - - - - - - - - - - - - - - - - - - - - - - - - - - - E - - - C - - K - - - - - - N - - I A L R - - - - - - - - - - - - - N - - - - - - - - - - - - - - - Y H - D - - - - - - - - - - - - - - S - - - - - - - - - - - - - - - - - - - - V - - - L - - - - - - - - - - - - - - - - - - - - E T - Q - - *
X27.03 - - - - - - - - H - - - - - - - - - - - - - - T - - - - - - - L - - - - - - - - - - - - - - - - - - - - - - - - - - H - - - E - - - C - - K - - - - - - D - - T - L R - - - - - - - - - - - - - N - - - - - - - - - - - - - - - Y H - D - - - - - - - - - - - - - - S - - - - - - - - - - - - - - - - - - - - V - - - L - - - - - - - - - - - - - - - - - - - - E T - Q - - -
X27.05 * - - - - - - - H - - - - - - - - - - - - - - T - - - - - - - L - - - - - - - - - - - - - - - - - - - - - - - - - - - - - - E - - - C - - K - - - - - - D - - T - L R - - - - - - - - - - - - - N - - - - - - - - - - - - - - - Y H - D - - - - - - - - - - - - - - S - - - - - - - - - - - - - - - - - - - - V - - - L - - - - - - - - - - - - - - - - - - - - E T - Q - - *
X35.01 * - - - - - - - - - A M - - - - - - - - - - - A - - - - - - - - - - - - - - - - - - - - T - - - - - - - - - - - - - - - - - - - - - F - T N T - - Y - - - - - - - - - - - - - - - - - - - I I - R - - - - - L - - - - - - - - - - - - S - - - - - - - - - - - - - - S - - - - - - - - - - - - - - - - - - - - V - - - L - - - - - - L - - - - - - - - - - - - - E T - Q - - *
X35.02 * - - - - - - - - - A M - - - - - - - - - - - A - - - - - - - - - - - - - - - - - - - - T - - - - - - - - - - - - - - - - - - - - - F - T N T - - Y - - - - - - - - - - - - - - - - - - - I I - R - - - - - L - - - - - F - - - - N - - - - - - - - - - - - - - - - S - - - - - - - - - - - - - - - - - - - - V - - - L - - - - - - L - - - - - - - - - - - - - E T - Q - - *
X35.03 * - - - - - - - - - A M - - - - - - - - - - - A - - - - - - - - - - - - - - - - - - - - T - - - - - - - - - - - - - - - - - - - - - F - T N T - - Y - - - - - - - - - - - - - - - - - - - I I - R - - - - - L - - - - - - - - - - - - F - - - - - - - - - - - - - - S - - - - - - - - - - - - - - - - - - - - V - - - L - - - - - - L - - - - - - - - - - - - - E T - Q - - *
X35.08 * - - - - - - - - - A M - - - - - - - - - - - A - - - - - - - - - - - - - - - - - - - - T - - - - - - - - - - - - - - - - - - - - - F - T N T - - Y - - - - - - - - - - - - - - - - - - - I I - R - - - - - L - - - - - - - - - - - - S - - - - - - - - - - - - - - S - - - - - - - - - - - - - - - - - - - - V - - - - - - - - - - L - - - - - - - - - - - - - E T - Q - - *
X35.17 * - - - - - - - - - A M - - - - - - - - - - - A - - - - - - - - - - - - - - - - - - - - T - - - - - - - - - - - - - - - - - - - - - F - T N T - - Y - - - - - - - - - - - - - - - - - - - I I - - - - - - - - - - - - - - - - - - - - S - - - - - - - - - - - - - - S - - - - - - - - - - - - - - - - - - - - V - - - L - - - - - - L - - - - - - - - - - - - - E T - Q - - *
X37.01 * - - - - - - - H - - - - - - - - - - - - - - - - - - - - - - - - - - - - - - - - - - - T - - - - - - - - - - - - - - - - - E - - - S - T N T - - Y - - D - - T - L R - - - - - - - - - - - I - R - S - - - - - - - - - - - - - Y N - F - - - - - - - - - - - - - - S - - - - - - - - - - - - - - - - - - - - V - - - D - - - - - - T - - - - - - - - - - - - - E T - Q - - *
X38.01 * - - - - - - - - - - - - - - - - - - - - - - - - - - - - - - - - - - - - - - - - - - - - - - - - - - - - - - - - - - - - - - - - - C - T N T - - Y - - N - - I A L R - - - - - - - - - - - - - R - - - - - - - - - - - - - - - - N - F - - - - - - - - - - - - - - S - - - - - - - - - - - - - - - - - - - - V - - - L - T - - - - T - - - - - - - - - - - - - E T - Q - - *
X39.01 * - - - - - - - - - - - - - - - - - - - - - - - - - - - - - - - - - - - - - - - - - - - - - - - - - - - - - - - - - - - - - - - - - C - T N T - - - - - - - - - - - - - - - - - - - - - - - - - R - - - - - - - - - - - - - - - - N - F - - - - - - - - - - - - - - S - - - - - - - - - - - - - - - - - - - - V - - - L - T - - - - T - - - - - - - - - - - - - E T - Q - - *
X39.06 * - - - - - - - - - - - - - - - - - - - - - - - - - - - - - - - - - - - - - - - - - - - - - - - - - - - - - - - - - - - - - - - - - C - T N T - - - - - - - - - - - - - - - - - - - - - - - W - T - - - - - - - - - - - - - - - - N - F - - - - - - - - - - - - - - S - - - - - - - - - - - - - - - - - - - - V - - - L - T - - - - T - - - - - - - - - - - - - E T - Q - - *
X39.24 * - - - - - - - - - - - - - - - - - - - - - - - - - - - - - - - - - - - - - - - - - - - - - - - - - - - - - - - - - - - - - - - - - C - T N T - - - - - - - - - - - - - - - - - - - - - - - - - - T - - - - - - - - - - - - - - - N - F - - - - - - - - - - - - - - S - - - - - - - - - - - - - - - - - - - - V - - - L - T - - - - T - - - - - - - - - - - - - E T - Q - - *
X40.01 * - - - - - - - H - A M - - - - - - - - - - - T - - - - - - - L - - - - - - - - T - - - K - - - - - - - - - - - - - - - - - E - - - S - T N T - - Y - - - - - - - - - - - - - - - - - - - - - - R - - - - - - - - - - - - - - - - N - - - - - - - - - - - - - - - - - - - - - - - - - - - - S - - - L - - - - V - - - L - - - - - - - - - - - - - - - - - - - - - - - - - - *
X40.02 * - - - - - - - H - - - - - - - - - - - - - - T - - - - - - - L - - - - - - - - T - - - K - - - - - - - - - - - - - - - - - E - - - S - T N T - - Y - - - - - - - - - - - - - - - - - - - - - - - - - - - - - - - - - - - - - - - N - - - - - - - - - - - - - - - - - - - - - - - - - - - - - - - - - - - - - V - - - L - - - - - - - - - - - - - - - - - - - - E T - Q - - *
X40.06 * - - - - - - - H - - - - - - - - - - - - - - T - - - - - - - L - - - - - - - - T - - - K - - - - - - - - - - - - - - - - - E - - - S - T N T - - Y - - - - - - - - - - - - - - - - - - - - W - T - - - - - - - - - - - - - - - - N - - - - - - - - - - - - - - - - - - - - - - - - - - - - - - - - - - - - - V - - - L - - - - - - - - - - - - - - - - - - - - E T - Q - - *
X40.10 * - - - - - - - - - A M - - - - - - - - - - - A - - - - - - - - - - - - - - - - T - - - K - - - - - - - - - - - - - - - - - E - - - S - T N T - - Y - - - - - - - - - - - - - - - - - - - - - - R - - - - - - - - - - - - - - - - N - - - - - - - - - - - - - - - - - - - - - - - - - - - - S - - - L - - - - V - - - L - - - - - - - - - - - - - - - - - - - - - - - - - - *
X41.01 * - - - - - - - H - A M - - - - - - - - - - - T - - - - - - - L - - - - - - - - T - - - K - - - - - - - - - - - - - - - - - E - - - S - T N T - - Y - - - - - - - - - - - - - - - - - - - - W - R - - - - - - - - - - - - - - - - N - - - - - - - - - - - - - - - - - - - - - - - - - - - - - - - - - - - - - V - - - D - - - - - - T - - - - - - - - - - - - - - T - - - - *
X41.02 * - - - - - - - H - A M - - - - - - - - - - - T - - - - - - - L - - - - - - - - T - - - K - - - - - - - - - - - - - - - - - E - - - S - T N T - - Y - - - - - - - - - - - - - - - - - - - - - - - - - - - - - - - - - - - - - - - N - - - - - - - - - - - - - - - - - - - - - - - - - - - - - - - - - - - - - V - - - D - - - - - - T - - - - - - - - - - - - - - T - - - - *
X42.01 * - - - - - - - - - - - - - - - - - - - - - - - - - - - - - - - - - - - - - - - - - - - - - - - - - - - - - - - - - - - - - - - - - - - - - - - - - - - - - - - - - - - - - - - - - - - - - - - - - - - - - - - - - - - - - - - - N - - - - - - - - - - - - - - - - - - - - - - - - - - - - - - - - - - - - - V - - - D - - - - - - T - - - - - - - - - - - - - - T - - - - *
X42.02 - - - - - - - - H - - - - - - - - - - - - - - - - - - - - - - - - - - - - - - - - - - - - - - - - - - - - - - - - - - - - - - - - - - - - - - - - - - - - - - - - - - - - - - - - - - - - - - - - - - - - - - - - - - - - - - - - N - - - - - - - - - - - - - - - - - - - - - - - - - - - - - - - - - - - - - V - - - D - - - - - - T - - - - - - - - - - - - - - T - - - - -
X44.02 * - - - - - - - - - A M - - - - - - - - - - - T - - - - - - - L - - - - - - - - T - - - K - - - - - - - - - - - - - - - - - E - - - S - T N T - - Y - - N - - T A L R - - - - - - - - - - I I - R - - - - - - - - - - - - - - - Y - - D - - - - - - - - - - - - - - S - - - - - - - - - - - - - - - - - - - - V - - - D - - - - - - L - - - S - - - - - - - - - E T - Q - - *
X44.03 * - - - - - - - - - A M - - - - - - - - - - - T - - - - - - - L - - - - - - - - T - - - K - - - - - - - - - - - - - - - - - E - - - S - T N T - - Y - - N - - T A L R - - - - - - - - - - I I - R - - - - - - - - - - - - - - - Y - - D - - - - - - - - - - - - - - S - - - - - - - - - - - - - - - - - - - - V - - - L - - - - - - L - - - S - - - - - - - - - E T - Q - - *
X44.05 * - - - - - - - - - A M - - - - - - - - - - - T - - - - - - - L - - - - - - - - T - - - K - - - - - - - - - - - - - - - - - E - - - S - T N T - - Y - - N - - T A L R - - - - - - - - - - I I - R - - - - - - - - - - - - - - - Y - - - - - - - - - - - - - - - - - S - - - - - - - - - - - - - - - - - - - - V - - - D - - - - - - L - - - S - - - - - - - - - E T - Q - - *
X45.01 * - - - - - - - H - A M - - - - - - - - - - - T - - - - - - - L - - - - - - - - T - - - K - - - - - - - - - - - - - - - - - E - - - S - T N T - - Y - - - - - - - - - - - - - - - - - - - - W - R - - - - - L - - - - - - - - - Y N - L - - - - - - - - - - - - - - S - - - - - - - - - - - - - - - - - - - - V - - - D - - - - - - L - - - S - - - - - - - - - E T - Q - - *
X46.01 * - - - - - - - - - A M - - - - - - - - - - - A - - - - - - - - - - - - - - - - - - - - M A - - - - - - - - - - - - - - - - E - - K - - R - - - - - - V - - - - - - - - - - - - - - - - - - - - R - - - - - - - - - - - - - - - - - - S - - - - - - - - - - - - - - S - - - - - - - - - - - - - - - - - - - - - - - - W - - - - - - L - - - - - - - - - - - - - E T - Q - - *
X47.01 * - - - - - - - - - A M - - - - - - - - - - - T - - - - - - - L - - - - - - - - T - - - K - - - - - - - - - - - - - - - - - E - - - S - T N T - - Y - - D - - T - L R - - - - - - - - - - - - - R - F - - - - - - - - - - - - - Y H - D - - - - - - - - - - - - - - S - - - - - - - - - - - - - - - - - - - - V - - - L - - - - - - - - - - - - - - - - - - - - E T - Q - - -
X48.01 * - - - - - - - - - - - - - - - - - - - - - - - - - - - - - - - - - - - - - - - - - - - - - - - - - - - - - - - - - - - - - E - - - S - T N T - - Y - - - - - - - - - - - - - - - - - - - - - - - - - - - - - - - - - - - - - - - N - - - - - - - - - - - - - - - - - - - - - - - - - - - - S - - - L - - - - V - - - L - - - - - - - - - - - - - - - - - - - - - - - - - - *
X49.01 * - - - - - - - H - A M - - - - - - - - - - - T - - - - - - - L - - - - - - - - T - - - K - - - - - - - - - - - - - - - - - E - - - S - T N T - - Y - - N - - I A L R - - - - - - - - - - - W - R - - - - - L - - - - - - - - - Y N - L - - - - - - - - - - - - - - S - - - - - - - - - - - - - - - - - - - - - - - - L - - - - - - L - - - - - - - - - - - - - E T - Q - - *
X50.01 * - - - - - - - H - A M - - - - - - - - - - - T - - - - - - - L - - - - - - - - T - - - K - - - - - - - - - - - - - - - - - E - - - S - T N T - - Y - - - - - - - - - - - - - - - - - - - - W - R - - - - - L - - - - - - - - - Y N - L - - - - - - - - - - - - - - S - - - - - - - - - - - - - - - - - - - - - - - - L - - - - - - L - - - - - - - - - - - - - E T - Q - - *
X50.02 - - - - - - - - H - A M - - - - - - - - - - - T - - - - - - - L - - - - - - - - T - - - K - - - - - - - - - - - - - - - - - E - - - S - T N T - - Y - - - - - - - - - - - - - - - - - - - - W - R - - - - - L - - - - - - - - - Y N - L - - - - - - - - - - - - - - S - - - - - - - - - - - - - - - - - - - - - - - - L - - - - - - L - - - S - - - - - - - - - E T - Q - - -
X51.01 * - - - - - - - - - A M - - - - - - - - - - - A - - - - - - - - - - - - - - - - - - - - T - - - - - - - - - - - - - - - - - - - - - F - T N T - - Y - - N - - I A L R - - - - - - - - - - - W - T - - - - - - - - - - - - - - - - N - - - - - - - - - - - - - - - - S - - - - - - - - - - - - - - - - - - - - - - - - L - - - - - - L - - - - - - - H - - - - - E T - Q - - *
X51.05 - - - - - - - - - - A M - - - - - - - - - - - A - - - - - - - - - - - - - - - - - - - - T - - - - - - - - - - - - - - - - - - - - - F - T N T - - Y - - N - - I A L R - - - - - - - - - - - W - T - - - - - - - - - - - - - - - - N - - - - - - - - - - - - - - - - S - - - - - - - - - - - - - - - - - - - - V - - - - - - - - - - L - - - - - - - - - - - - - E T - Q - - -
X51.07 * - - - - - - - - - A M - - - - - - - - - - - A - - - - - - - - - - - - - - - - - - - - T - - - - - - - - - - - - - - - - - - - - - S - T N T - - Y - - N - - I A L R - - - - - - - - - - - W - T - - - - - - - - - - - - - - - - N - - - - - - - - - - - - - - - - S - - - - - - - - - - - - - - - - - - - - - - - - L - - - - - - L - - - - - - - H - - - - - E T - Q - - -
X51.08 * - - - - - - - - - A M - - - - - - - - - - - A - - - - - - - - - - - - - - - - - - - - T - - - - - - - - - - - - - - - - - - - - - F - T N T - - Y - - N - - I A L R - - - - - - - - - - - W - T - - - - - - - - - - - - - - - - N - - - - - - - - - - - - - - - - S - - - - - - - - - - - - - - - - - - - - V - - - D - - - - - - L - - - - - - - H - - - - - E T - Q - - *
X52.01 * - - - - - - - - - A M - - - - - - - - - - - A - - - - - - - - - - - - - - - - - - - - T - - - - - - - - - - - - - - - - - E - - - S - T N T - - Y - - N - - I A L R - - - - - - - - - - - W - T - - - - - - - - - - - - - - - - N - - - - - - - - - - - - - - - - S - - - - - - - - - - - - - - - - - - - - - - - - L - - - - - - L - - - - - - - H - - - - - E T - Q - - *
X53.01 * - - - - - - - - - A M - - - - - - - - - - - A - - - - - - - - - - - - - - - - - - - - T - - - - - - - - - - - - - - - - - - - - - F - T N T - - Y - - N - - I A L R - - - - - - - - - - I I - R - - - - - L - - - - - - - - - - - - S - - - - - - - - - - - - - - S - - - - - - - - - - - - - - - - - - - - V - - - L - - - - - - L - - - - - - - - - - - - - E T - Q - - *
X54.01 * - - - - - - - - - A M - - - - - - - - - - - A - - - - - - - - - - - - - - - - - - - - G - - - - - - V - - - - - - - - - - - - - - - - - - - - - - - - - - - - - - - - - - - - - - - - - - W - T - - - - - L - - - - - - - - - - N - L - - - - - - - - - - - - - - S - - - - - - - - - - - - - - - - - - - - V - - - L - - - - - - T - - - - - - - - - - - - - E T - Q - - *
X55.01 * - - - - - - - - - A M - - - - - - - - - - - A - - - - - - - - - - - - - - - - - - - - - - - - - - - - - - - - - - - - - - - - - - - - - - - - - - - - - - - - - - - - - - - - - - - - - - W - T - - - - - L - - - - - - - - - - N - L - - - - - - - - - - - - - - S - - - - - - - - - - - - - - - - - - - - - - - - L - - - - - - T - - - - - - - - - - - - - E T - Q - - *
X55.02 * - - - - - - - - - A M - - - - - - - - - - - A - - - - - - - - - - - - - - - - - - - - - - - - - - - - - - - - - - - - - - - - - - - - - - - - - - - - - - - - - - - - - - - - - - - - - - W - T - - - - - L - - - - - - - - - - N - L - - - - - - - - - - - - - - S - - - - - - - - - - - - - - - - - - - - V - - - L - - - - - - T - - - - - - - - - - - - - E T - Q - - *
X56.01 * - - - - - - - - - A M - - - - - - - - - - - A - - - - - - - - - - - - - - - - - - - - - - - - - - - - - - - - - - - - - - - - - - - - - - - - - - - - - - - - - - - - - - - - - - - - - - W - T - - - - - L - - - - - - - - - - N - L - - - - - - - - - - - - - - S - - - - - - - - - - - - - - - - - - - - V - - - L - - - - - - L - - - - - - - - - - - - - E T - Q - - *
X57.01 * - - - - - - - - - A M - - - - - - - - - - - A - - - - - - - - - - - - - - - - - - - - M A - - - - - - - - - - - - - - - G E - R N M - - S - - - Y - - N - - I A L R - - - - - - - - - - I I - V - - - - - - - - - - - - - - - - - - S - - - - - - - - - - - - - - S - - - - - - - - - - - - - - - - - - - - V - - - L - - - - - - L - - - - - - - - - - - - - E T - Q - - *
X57.03 * - - - - - - - - - A M - - - - - - - - - - - A - - - - - - - - - - - - - - - - - - - - M A - - - - - - - - - - - - - - - G E - R N M - - S - - - Y - - N - - I A L R - - - - - - - - - - I I - V - - - - - - - - - - - - - - - - N - - - - - - - - - - - - - - - - S - - - - - - - - - - - - - - - - - - - - V - - - L - - - - - - L - - - - - - - - - - - - - E T - Q - - -
X58.01 * - - - - - - - - - A M - - - - - - - - - - - A - - - - - - - - - - - - - - - - - - - - T - - - - - - - - - - - - - - - - G E - R N M - - S - - - Y - - N - - I A L R - - - - - - - - - - I I - R - - - - - L - - - - - - - - - - - - S - - - - - - - - - - - - - - S - - - - - - - - - - - - - - - - - - - - V - - - L - - - - - - L - - - - - - - - - - - - - E T - Q - - *
X73.01 - - - - - - - - H - - - - - - - - - - - - - - T - - - - - - - - - - - - - - - - - - - - - - - - - - - - - - - - - - - - - - - - - - C - - K - - - - - V G - - - - - - - - - - - - D - - - - W - T - - - - - M - - - - - - - - - Y N - F - - - - - - - - - - - - - - - - - - - - - - - - - - - - - - - - - - - V - - - L - - - - - - - - - - - - - - H - - - - - E T - Q - - -
X81.01 - - - - - - - - - - - - - - - - - - - - - - - - - - - - - - - - - - - - - - - - - - - - - - - - - - - - - - - - - - - - - - - - - - - - - - - - - - - - - - - - - - - - - - - - - - - - - - - - - - - - - - - - - - - - - - - - - N - - - - - - - - - - - - - - - - - - - - - - - - - - - - S - - - L - - - - V - - - L - - - - - - - - - - - - - - - - - - - - - - - - - - -
HLA-C
Ref C S H S M K Y F F T S V S R P G R G E P R F I S V G Y V D D T Q F V R F D S D A A S P R G E P R A P W V E Q E G P E Y W D R E T Q K Y K R Q A Q T D R V S L R N L R G Y Y N Q S E A G S H T L Q W M C G C D L G P D G R L L R G Y D Q Y A Y D G K D Y I A L N E D L R S W T A A D T A A Q I T Q R K W E A A R E A E Q R R A Y L E G T C V E W L R R Y L E N G K E T L Q R A E
X01.02 * - - - - - - - - - - - - - - - - - - - - - - - - - - - - - - - - - - - - - - - - - - - - - - - - - - - - - - - - - - - - - - - - - - - - - - - - - - - - - - - - - - - - - - - - - - - - - - - - - - - - - - - - - - - - - - - - - - - - - - - - - - - - - - - - - - - - - - - - - - - - - - - - - - - - - - - - - - - - - - - - - - - - - - - - - - - - - - - - - - - - - *
X02.02 * - - - - R - - Y - A - - - - S - - - - H - - A - - - - - - - - - - - - - - - - - - - - - - - - - - - - - - - - - - - - - - - - - - - - - - - - - - - - N - - K - - - - - - - - - - - - - - - - R - Y - - - - - - - - - - - - - - - - S - - - - - - - - - - - - - - - - - - - - - - - - - - - - - - - - - - - - - - - W - - - - - - E - - - - - - - - - - - - - - - - - - - *
X02.10 - - - - - R - - Y - A - - - - S - - - - H - - A - - - - - - - - - - - - - - - - - - - - - - - - - - - - - - - - - - - - - - - - - - - - - - - - - - - - N - - K - - - - - - - - - - - - - - - - R - Y - - - - - - - - - - - - - - - - S - - - - - - - - - - - - - - - - - - - - - - - - - - - - - - - - - - - - - - - W - - - - - - E - - - - - - - - - - - - - - - - - - - -
X03.02 * - - - - R - - Y - A - - - - - - - - - H - - A - - - - - - - - - - - - - - - - - - - - - - - - - - - - - - - - - - - - - - - - - - - - - - - - - - - - - - - - - - - - - - - - - - - - - I - - R - Y - - - V - - - - - - - - - - - - S - - - - - - - - - - - - - - - - - - - - - - - - - - - - - - - - - - - - - - - L - - - - - - L - - - - - - - - - K - - - - - - - - - *
X03.03 * - - - - R - - Y - A - - - - - - - - - H - - A - - - - - - - - - - - - - - - - - - - - - - - - - - - - - - - - - - - - - - - - - - - - - - - - - - - - - - - - - - - - - - - - - - R - - I I - R - Y - - - V - - - - - - - - - - - - - - - - - - - - - - - - - - - - - - - - - - - - - - - - - - - - - - - - - - - - L - - - - - - L - - - - - - - - - K - - - - - - - - - *
X03.04 * - - - - R - - Y - A - - - - - - - - - H - - A - - - - - - - - - - - - - - - - - - - - - - - - - - - - - - - - - - - - - - - - - - - - - - - - - - - - - - - - - - - - - - - - - - - - - I I - R - Y - - - V - - - - - - - - - - - - - - - - - - - - - - - - - - - - - - - - - - - - - - - - - - - - - - - - - - - - L - - - - - - L - - - - - - - - - K - - - - - - - - - *
X03.10 * - - - - R - - Y - A - - - - - - - - - H - - A - - - - - - - - - - - - - - - - - - - - - - - - - - - - - - - - - - - - - - - - - - - - - - - - - - - - - - - K - - - - - - - - - - - - - I I - R - Y - - - V - - - - - - - - - - - - - - - - - - - - - - - - - - - - - - - - - - - - - - - - - - - - - - - - - - - - L - - - - - - L - - - - - - - - - K - - - - - - - - - *
X04.01 * - - - - R - - S - - - - W - - - - - - - - - A - - - - - - - - - - - - - - - - - - - - - - - - E - - - - - - - - - - - - - - - - - - - - - - - A - - - N - - K - - - - - - - - - D - - - - - - R - F - - - - - - - - - - - - - - N - F - - - - - - - - - - - - - - - - - - - - - - - - - - - - - - - - - - - - - - - - - - - - - - - - - - - - - - - - - - - - - - - - - - *
X04.03 * - - - - R - - Y - A - - - - S - - - - H - - A - - - - - - - - - - - - - - - - - - - - - - - - - - - - - - - - - - - - - - - - - - - - - - - - A - - - N - - K - - - - - - - - - D - - - - - - R - F - - - - - - - - - - - - - - N - F - - - - - - - - - - - - - - - - - - - - - - - - - - - - - - - - - - - - - - - - - - - - - - - - - - - - - - - - - - - - - - - - - - -
X05.01 * - - - - R - - Y - A - - - - - - - - - - - - A - - - - - - - - - - Q - - - - - - - - - - - - - - - - - - - - - - - - - - - - - - - - - - - - - - - - - N - - K - - - - - - - - - - - - - - - - R - Y - - - - - - - - - - - - - - N - F - - - - - - - - - - - - - - - - - - - - - K - - - - - - - - - - - - - - - - - - - - - - - - - - - - - - - - - - - - - - K - - - - - *
X06.02 * - - - - R - - D - A - - - - - - - - - - - - - - - - - - - - - - - - - - - - - - - - - - - - - - - - - - - - - - - - - - - - - - - - - - - - - A - - - N - - K - - - - - - - - - D - - - - - - - - Y - - - - - - - - - - - - - - - - S - - - - - - - - - - - - - - - - - - - - - - - - - - - - - - - - - - - - - - - W - - - - - - - - - - - - - - - - - - - - - - - - - - *
X07.01 * - - - - R - - D - A - - - - - - - - - - - - - - - - - - - - - - - - - - - - - - - - - - - - - - - - - - - - - - - - - - - - - - N - - - - - - A - - - - - - - - - - - - - - - - D - - - - - - R - Y - - - - - - - - - - - - - - - - S - - - - - - - - - - - - - - - - - - - - - - - - - - - - - - L - - - - A - - - L - - - - - - - - - - - - - - - - - - - - - - - - - - *
X07.02 * - - - - R - - D - A - - - - - - - - - - - - - - - - - - - - - - - - - - - - - - - - - - - - - - - - - - - - - - - - - - - - - - - - - - - - - A - - - - - - - - - - - - - - - - D - - - - - - R - S - - - - - - - - - - - - - - - - S - - - - - - - - - - - - - - - - - - - - - - - - - - - - - - L - - - - A - - - L - - - - - - - - - - - - - - - - - - - - - - - - - - *
X07.04 * - - - - R - - D - A - - - - - - - - - - - - - - - - - - - - - - - - - - - - - - - - - - - - - - - - - - - - - - - - - - - - - - - - - - - - - A - - - - - - - - - - - - - - - - D - - - - F - R - Y - - - - - - - - - - - - - - - - F - - - - - - - - - - - - - - - - - - - - - - - - - - - - - - L - - - - A - - - D - - - - - - - - - - - - - - - - - - - - K - - - - - *
X08.01 * - - - - R - - Y - A - - - - - - - - - - - - A - - - - - - - - - - Q - - - - - - - - - - - - - - - - - - - - - - - - - - - - - - - - - - - - - - - - - - - - - - - - - - - - - - - - - - - - - R - Y - - - - - - - - - - - - - - N - F - - - - - - - - - - - - - - - - - - - - - - - - - - - - - - - - - - - T - - - L - - - - - - - - - - - - - - - - - - - - K - - - - - *
X08.02 * - - - - R - - Y - A - - - - - - - - - - - - A - - - - - - - - - - Q - - - - - - - - - - - - - - - - - - - - - - - - - - - - - - - - - - - - - - - - - - - - - - - - - - - - - - - - - - - - - R - Y - - - - - - - - - - - - - - N - F - - - - - - - - - - - - - - - - - - - - - K - - - - - - - - - - - - - - - - - - - - - - - - - - - - - - - - - - - - - - K - - - - - *
X08.03 * - - - - R - - Y - A - - - - - - - - - - - - A - - - - - - - - - - Q - - - - - - - - - - - - - - - - - - - - - - - - - - - - - - - - - - - - - - - - - - - - - - - - - - - - - - - - - - - - - R - Y - - - - - - - - - - - - - - N - F - - - - - - - - - - - - - - - - - - - - - - - - - - - - - - - - - - - T - - - L - - - - - - - - - - - - - - - - - - R - K - - - - - *
X12.02 * - - - - R - - Y - A - - - - - - - - - - - - A - - - - - - - - - - - - - - - - - - - - - - - - - - - - - - - - - - - - - - - - - - - - - - - - A - - - - - - - - - - - - - - - - - - - - - - - R - Y - - - - - - - - - - - - - - - - S - - - - - - - - - - - - - - - - - - - - - - - - - - - - - - - - - - - - - - - W - - - - - - - - - - - - - - - - - - - - - - - - - - *
X12.03 * - - - - R - - Y - A - - - - - - - - - - - - A - - - - - - - - - - - - - - - - - - - - - - - - - - - - - - - - - - - - - - - - - - - - - - - - A - - - - - - - - - - - - - - - - - - - - - - - - - Y - - - - - - - - - - - - - - - - S - - - - - - - - - - - - - - - - - - - - - - - - - - - - - - - - - - - - - - - W - - - - - - - - - - - - - - - - - - - - - - - - - - *
X14.02 * - - - - R - - S - - - - - - - - - - - - - - A - - - - - - - - - - - - - - - - - - - - - - - - - - - - - - - - - - - - - - - - - - - - - - - - - - - - - - - - - - - - - - - - - - - - - - - - - - F - - - - - - - - - - - - - - - - S - - - - - - - - - - - - - - - - - - - - - - - - - - - - - - - - - - - - - - - - - - - - - - - - - - - - - - - - - - - - - - - - - - *
X14.03 - - - - - R - - S - - - - - - - - - - - H - - A - - - - - - - - - - - - - - - - - - - - - - - - - - - - - - - - - - - - - - - - - - - - - - - - - - - - - - - - - - - - - - - - - - - - - - - - - - F - - - - - - - - - - - - - - - - S - - - - - - - - - - - - - - - - - - - - - - - - - - - - - - - - - - - - - - - - - - - - - - - - - - - - - - - - - - - - - - - - - - -
X15.02 * - - - - R - - Y - A - - - - - - - - - H - - A - - - - - - - - - - - - - - - - - - - - - - - - - - - - - - - - - - - - - - - - - N - - - - - - - - - - N - - K - - - - - - - - - - - - - I I - R - Y - - - - - - - - - - - - - H - - L - - - - - - - - - - - - - - - - - - - - - - - - - - - - - - - - - - - - - - - L - - - - - - - - - - - - - - - - - - - - - - - - - - *
X15.04 * - - - - R - - Y - A - - - - - - - - - H - - A - - - - - - - - - - - - - - - - - - - - - - - - - - - - - - - - - - - - - - - - - N - - - - - - - - - - N - - K - - - - - - - - - - - - - I I - R - Y - - - - - - - - - - - - - - - - S - - - - - - - - - - - - - - - - - - - - - - - - - - - - - - - - - - - - - - - L - - - - - - - - - - - - - - - - - - - - - - - - - - *
X15.05 * - - - - R - - Y - A - - - - - - - - - H - - A - - - - - - - - - - - - - - - - - - - - - - - - - - - - - - - - - - - - - - - - - N - - - - - - - - - - N - - K - - - - - - - - - - - - - I I - R - Y - - - - - - - - - - - - - H - - F - - - - - - - - - - - - - - - - - - - - - - - - - - - - - - - - - - - - - - - L - - - - - - - - - - - - - - - - - - - - - - - - - - *
X15.11 * - - - - R - - Y - A - - - - S - - - - H - - A - - - - - - - - - - - - - - - - - - - - - - - - - - - - - - - - - - - - - - - - - - - - - - - - - - - - N - - K - - - - - - - - - - - - - I I - R - Y - - - - - - - - - - - - - H - - L - - - - - - - - - - - - - - - - - - - - - - - - - - - - - - - - - - - - - - - L - - - - - - - - - - - - - - - - - - - - - - - - - - *
X16.01 * - - - - R - - Y - A - - - - - - - - - - - - A - - - - - - - - - - - - - - - - - - - - - - - - - - - - - - - - - - - - - - - - - - - - - - - - - - - - - - - - - - - - - - - - - - - - - - - - - - Y - - - - - - - - - - - - - - - - S - - - - - - - - - - - - - - - - - - - - - - - - - - - - - - - - - - - A - - - Q - - - - - - - - - - - - - - - - - - - - - - - - - - *
X16.02 * - - - - R - - Y - A - - - - - - - - - - - - A - - - - - - - - - - - - - - - - - - - - - - - - - - - - - - - - - - - - - - - - - - - - - - - - - - - - N - - K - - - - - - - - - - - - - - - - - - Y - - - - - - - - - - - - - - - - S - - - - - - - - - - - - - - - - - - - - - - - - - - - - - - - - - - - A - - - Q - - - - - - - - - - - - - - - - - - - - - - - - - - *
X16.04 - - - - - R - - Y - A - - - - - - - - - - - - A - - - - - - - - - - - - - - - - - - - - - - - - - - - - - - - - - - - - - - - - - - - - - - - - - - - - - - - - - - - - - - - - - - - - - - - - - - Y - - - - - - - - - - - - - - - - S - - - - - - - - - - - - - - - - - - - - - - - - - - - - - - - - - - - A - - - W - - - - - - - - - - - - - - - - - - - - - - - - - - -
X17.01 * - - - - R - - Y - A - - - - - - - - - - - - A - - - - - - - - - - - - - - - - - - - - - - - - - - - - - - - - - - - - - - - - - - - - - - - - A - - - N - - K - - - - - - - - - - - - - - I - R - Y - - - - - - - - - - - - - - N - F - - - - - - - - - - - - - - - - - - - - - - - - - - S - - - L - - - - - - - - L - - - - - - E - - - - - - G - - - - - - - - - - - - *
X18.01 - - - - - R - - D - A - - - - - - - - - - - - - - - - - - - - - - - - - - - - - - - - - - - - - - - - - - - - - - - - - - - - - - - - - - - - - A - - - N - - K - - - - - - - - - D - - - - - - R - F - - - - - - - - - - - - - - N - F - - - - - - - - - - - - - - - - - - - - - - - - - - - - - - - - - - - - - - - - - - - - - - - - - - - - - - - - - - - - - - - - - - -
HLA-DPB1
Ref E N Y V Y Q G R Q E C Y A F N G T Q R F L E R Y I Y N R E E Y A R F D S D V G E F R A V T E L G R P A A E Y W N S Q K D I L E E K R A V P D R V C R H N Y E L D E A V T L Q R R V
X01.01 * - - - - - - - - - - - - - - - - - - - - - - - - - - - - - - - - - - - - - - - - - - - - - - - - - - - - - - - - - - - - - - - - - - - - - - - - - - - - - - - - - - - - - - - *
X02.01 * - - L F - - - - - - - - - - - - - - - - - - - - - - - - - F V - - - - - - - - - - - - - - - - - - D E - - - - - - - - - - - - E - - - - - - M - - - - - - - G G P M - - - - - *
X02.02 - - - L F - - - - - - - - - - - - - - - - - - - - - - - - - L V - - - - - - - - - - - - - - - - - - E - - - - - - - - - - - - - E - - - - - - M - - - - - - - G G P M - - - - - -
X03.01 * - - - - - L - - - - - - - - - - - - - - - - - - - - - - - F V - - - - - - - - - - - - - - - - - - D E D - - - - - - - L - - - - - - - - - - - - - - - - - - - - - - - - - - - *
X04.01 * - - L F - - - - - - - - - - - - - - - - - - - - - - - - - F - - - - - - - - - - - - - - - - - - - - - - - - - - - - - - - - - - - - - - - - M - - - - - - - G G P M - - - - - *
X04.02 * - - L F - - - - - - - - - - - - - - - - - - - - - - - - - F V - - - - - - - - - - - - - - - - - - D E - - - - - - - - - - - - - - - - - - - M - - - - - - - G G P M - - - - - *
X05.01 * - - L F - - - - - - - - - - - - - - - - - - - - - - - - - L V - - - - - - - - - - - - - - - - - - E - - - - - - - - - - - - - - - - - - - - M - - - - - - - - - - - - - - - - *
X06.01 - - - - - - L - - - - - - - - - - - - - - - - - - - - - - - F V - - - - - - - - - - - - - - - - - - D E D - - - - - - - L - - - E - - - - - - M - - - - - - - - - - - - - - - - -
X06.02 - - - L F - - - - - - - - - - - - - - - - - - - - - - - - - F V - - - - - - - - - - - - - - - - - - D E - - - - - - - - - - - - - - - - - - - M - - - - - - - G G P M - - - - - -
X09.01 * - - - H - L - - - - - - - - - - - - - - - - - - - - - - - F V - - - - - - - - - - - - - - - - - - D E D - - - - - - - - - - - E - - - - - - - - - - - - - - - - - - - - - - - *
X10.01 * - - - H - L - - - - - - - - - - - - - - - - - - - - - - - F V - - - - - - - - - - - - - - - - - - D E - - - - - - - - - - - - E - - - - - - - - - - - - - - - - - - - - - - - *
X104.01 - - - - - - L - - - - - - - - - - - - - - - - - - - - - - - F V - - - - - - - - - - - - - - - - - - D E D - - - - - - - L - - - - - - - - - - - - - - - - - - - - - - - - - - - -
X11.01 * - - - - - L - - - - - - - - - - - - - - - - - - - - - Q - - - - - - - - - - - - - - - - - - - - - - - - - - - - - - - L - - - R - - - - - - M - - - - - - - - - - - - - - * * *
X13.01 * - - - - - L - - - - - - - - - - - - - - - - - - - - - - - - - - - - - - - - - - - - - - - - - - - - - - - - - - - - - - - - - E - - - - - - I - - - - - - - - - - - - - - - - *
X14.01 * - - - H - L - - - - - - - - - - - - - - - - - - - - - - - F V - - - - - - - - - - - - - - - - - - D E D - - - - - - - L - - - - - - - - - - - - - - - - - - - - - - - - - - - *
X15.01 * - - - - - - - - - - - - - - - - - - - - - - - - - - - Q - - - - - - - - - - - - - - - - - - - - - - - - - - - - - - - L - - - R - - - - - - M - - - - - - - V G P M - - - - - *
X16.01 * - - L F - - - - - - - - - - - - - - - - - - - - - - - - - F V - - - - - - - - - - - - - - - - - - D E - - - - - - - - - - - - E - - - - - - M - - - - - - - - - - - - - - - - *
X17.01 - - - - H - L - - - - - - - - - - - - - - - - - - - - - - - F V - - - - - - - - - - - - - - - - - - D E D - - - - - - - - - - - E - - - - - - M - - - - - - - - - - - - - - - - -
X19.01 - - - L F - - - - - - - - - - - - - - - - - - - - - - - - - F V - - - - - - - - - - - - - - - - - - E - - - - - - - - - - - - - E - - - - - - I - - - - - - - - - - - - - - - - -
X36.01 * - - - - - L - - - - - - - - - - - - - - - - - - - - - - - L V - - - - - - - - - - - - - - - - - - E - - - - - - - - - - - - - - - - - - - - M - - - - - - - - - - - - - - - - *
X51.01 * - - L F - - - - - - - - - - - - - - - - - - - - - - - - - F - - - - - - - - - - - - - - - - - - - D E - - - - - - - - - - - - - - - - - - - M - - - - - - - G G P M - - - - - *
HLA-DQA1
Ref A D H V A S C G V N L Y Q F Y G P S G Q Y T H E F D G D E E F Y V D L E R K E T A W R W P E F S K F G G F D P Q G A L R N M A V A K H N L N I M I K R Y N S T A A T N E
X01.01 * - - - - - - - - - - - - - - - - - - - - - - - - - - - - - - - - - - - - - - - - - - - - - - - - - - - - - - - - - - - - - - - - - - - - - - - - - - - - - - - - - - -
X01.02 * - - - - - - - - - - - - - - - - - - - - - - - - - - - - Q - - - - - - - - - - - - - - - - - - - - - - - - - - - - - - - - - - - - - - - - - - - - - - - - - - - - - -
X01.03 - - - - - - - - - - - - - - - - - - - - F - - - - - - - - Q - - - - - - K - - - - - - - - - - - - - - - - - - - - - - - - - - - - - - - - - - - - - - - - - - - - - - -
X01.04 - - - - - - - - - - - - - - - - - - - - - - - - - - - - - - - - - - - - - - - - - - - - - - - - - - - - - - - - - - - - - - - - - - - - - - - - - - - - - - - - - - - -
X01.05 - - - - - - - - - - - - - - - - - - - - - - - - - - - - - - - - - - - - - - - - - - - - - - - - - - - - - - - - - - - - - - - - - - - - - - - - - - - - - - - - - - - -
X02.01 - - - - - - Y - - - - - - S - - - - - - F - - - - - - - - - - - - - - - - - - - V - K L - L - H R L R . - - - - F - - T - I - - L - - - - - - L - - - S - - - - - - - -
X03.01 * - - - - - Y - - - - - - S - - - - - - - S - - - - - - - - - - - - - - - - - - V - Q L - L - R R - R R - - - - F - - T - I - - L - - - - - - V - - - S - - - - - - - -
X03.02 - - - - - - Y - - - - - - S - - - - - - - S - - - - - - - - - - - - - - - - - - V - Q L - L - R R - R R - - - - F - - T - I - - L - - - - - - V - - - S - - - - - - - -
X03.03 - - - - - - Y - - - - - - S - - - - - - - S - - - - - - - - - - - - - - - - - - V - Q L - L - R R - R R - - - - F - - T - I - - L - - - - - - V - - - S - - - - - - - -
X04.01 * - - - - - Y - - - - - - S - - - - - - - - - - - - - - - Q - - - - - G - - - - V - C L - V L R Q - R . - - - - F - - T - I - - T - - - - - - L - - - S - - - - - - - -
X05.01 - - - - - - Y - - - - - - S - - - - - - - - - - - - - - - Q - - - - - G - - - - V - C L - V L R Q - R . - - - - F - - T - I - - L - - - - - S L - - - S - - - - - - - *
X05.03 - - - - - - Y - - - - - - S - - - - - - - - - - - - - - - Q - - - - - G - - - - V - C L - V L R Q - R . - - - - F - - T - I - - L - - - - - S L - - - S - - - - - - - -
X05.05 - - - - - - Y - - - - - - S - - - - - - - - - - - - - - - Q - - - - - G - - - - V - C L - V L R Q - R . - - - - F - - T - I - - L - - - - - S L - - - S - - - - - - - -
X05.09 - - - - - - Y - - - - - - S - - - - - - - - - - - - - - - Q - - - - - G - - - - V - C L - V L R Q - R . - - - - F - - T - I - - L - - - - - S L - - - S - - - - - - - -
X06.01 * * * * * * * - - - - - - S - - - - - - F - - - - - - - - Q - - - - - G - - - - V - C L - V L R Q - R . - - - - F - - T - I - - T - - - - - - L - - - S - - - - - - - *
HLA-DQB1
Ref E D F V Y Q F K G L C Y F T N G T E R V R G V T R H I Y N R E E Y V R F D S D V G V Y R A V T P Q G R P V A E Y W N S Q K E V L E G A R A S V D R V C R H N Y E V A Y R G I L Q R R V
X02.01 * - - - - - - - - M - - - - - - - - - - - L - S - S - - - - - - I - - - - - - - - E F - - - - L L - L - A - - - - - - - - D I - - R K - - A - - - - - - - - - Q L E L - T T - - - - *
X02.02 - - - - - - - - - M - - - - - - - - - - - L - S - S - - - - - - I - - - - - - - - E F - - - - L L - L - A - - - - - - - - D I - - R K - - A - - - - - - - - - Q L E L - T T - - - - -
X03.01 * * * * - - - - A M - - - - - - - - - - - Y - - - Y - - - - - - - A - - - - - - E - - - - - - - L - P - D - - - - - - - - - - - - R T - - E L - T - - - - - - Q L E L - T T - - - - *
X03.02 * - - - - - - - - M - - - - - - - - - - - L - - - Y - - - - - - - A - - - - - - - - - - - - - - L - P - A - - - - - - - - - - - - R T - - E L - T - - - - - - Q L E L - T T - - - - *
X03.03 * - - - - - - - - M - - - - - - - - - - - L - - - Y - - - - - - - A - - - - - - - - - - - - - - L - P - D - - - - - - - - - - - - R T - - E L - T - - - - - - Q L E L - T T - - - - *
X03.04 * - - - - - - - A M - - - - - - - - - - - Y - - - Y - - - - - - - A - - - - - - E - - - - - - - L - P - A - - - - - - - - - - - - R T - - E L - T - - - - - - Q L E L - T T - - - - *
X03.19 * - - - - - - - A M - - - - - - - - - - - Y - - - Y - - - - - - - A - - - - - - E - - - - - - - L - P - D - - - - - - - - - - - - R T - - E L - T - - - - - - Q L E L - T T - - - - -
X04.02 * - - - F - - - - M - - - - - - - - - - - - - - - Y - - - - - - - A - - - - - - - - - - - - - - L - - L D - - - - - - - - D I - - E D - - - - - T - - - - - - Q L E L - T T - - - - *
X05.01 * - - - - - - - - - - - - - - - - - - - - - - - - - - - - - - - - - - - - - - - - - - - - - - - - - - - - - - - - - - - - - - - - - - - - - - - - - - - - - - - - - - - - - - - - * *
X05.02 * * * * - - - - - - - - - - - - - - - - - - - - - - - - - - - - - - - - - - - - - - - - - - - - - - - - S - - - - - - - - - - - - - - - - - - - - - - - - - - - - - - - - - - - - * *
X05.03 * * * * * * * * * * * * * * * * - - - - - - - - - - - - - - - - - - - - - - - - - - - - - - - - - - - - D - - - - - - - - - - - - * * * * * * * * * * * * * * * * * * * * * * * * * *
X05.04 * - - - - - - - - - - - - - - - - - - - - - - - - Y - - - - - - - - - - - - - - - - - - - - - - - - - - S - - - - - - - - D I - - E D - - - - - - - - - - - - - - - - - - - - - - - *
X06.01 * * * * * * * * A M - - - - - - - - - - - Y - - - Y - - - - - - D - - - - - - - - - - - - - - - - - - - D - - - - - - - - D I - - R T - - E L - T - - - * * * * * * * * * * * * * * *
X06.02 * - - - F - - - - M - - - - - - - - - - - L - - - Y - - - - - - - A - - - - - - - - - - - - - - - - - - D - - - - - - - - - - - - - T - - E L - T - - - - - - - - - F - - - - - - - *
X06.03 * - - - - - - - - M - - - - - - - - - - - L - - - - - - - - - - - A - - - - - - - - - - - - - - - - - - D - - - - - - - - - - - - - T - - E L - T - - - - - - - - - F - - - - - - - *
X06.04 * - - - - - - - - M - - - - - - - - - - - L - - - - - - - - - - - A - - - - - - - - - - - - - - - - - - - - - - - - - - - - - - - R T - - E L - T - - - - - - - - G - - - - - - - - *
X06.09 * - - - - - - - - M - - - - - - - - - - - L - - - Y - - - - - - - A - - - - - - - - - - - - - - - - - - - - - - - - - - - - - - - R T - - E L - T - - - - - - - - G - - - - - - - - *
HLA-DRB1
Ref P R F L W Q L K F E C H F F N G T E R V R L L E R C I Y N Q E E S V R F D S D V G E Y R A V T E L G R P D A E Y W N S Q K D L L E Q R R A A V D T Y C R H N Y G V G E S F T V Q R R V
X01.01 * - - - - - - - - - - - - - - - - - - - - - - - - - - - - - - - - - - - - - - - - - - - - - - - - - - - - - - - - - - - - - - - - - - - - - - - - - - - - - - - - - - - - - - - - - *
X01.02 * - - - - - - - - - - - - - - - - - - - - - - - - - - - - - - - - - - - - - - - - - - - - - - - - - - - - - - - - - - - - - - - - - - - - - - - - - - - - - - - A V * * * * * * * * *
X01.03 - - - - - - - - - - - - - - - - - - - - - - - - - - - - - - - - - - - - - - - - - - - - - - - - - - - - - - - - - - - - - - I - - D E - - - - - - - - - - - - - - - - - - - - - - - -
X03.01 * - - - E Y S T S - - - - - - - - - - - - Y - D - Y F H - - - - N - - - - - - - - - F - - - - - - - - - - - - - - - - - - - - - - - K - G R - - N - - - - - - - - V - - - - - - - - *
X03.02 - - - - E Y S T S - - - - - - - - - - - - F - - - Y F H - - - - N - - - - - - - - - - - - - - - - - - - - - - - - - - - - - - - - - K - G R - - N - - - - - - - - - - - - - - - - - -
X04.01 * - - - E - V - H - - - - - - - - - - - - F - D - Y F - H - - - Y - - - - - - - - - - - - - - - - - - - - - - - - - - - - - - - - - K - - - - - - - - - - - - - - - - - - - - - - - *
X04.02 * - - - E - V - H - - - - - - - - - - - - F - D - Y F - H - - - Y - - - - - - - - - - - - - - - - - - - - - - - - - - - - - I - - D E - - - - - - - - - - - - - - V - - - - - - - - *
X04.03 * - - - E - V - H - - - - - - - - - - - - F - D - Y F - H - - - Y - - - - - - - - - - - - - - - - - - - - - - - - - - - - - - - - - - - - E - - - - - - - - - - - V - - - - - - - - *
X04.04 * - - - E - V - H - - - - - - - - - - - - F - D - Y F - H - - - Y - - - - - - - - - - - - - - - - - - - - - - - - - - - - - - - - - - - - - - - - - - - - - - - - V - - - - - - - - *
X04.05 * * - - E - V - H - - - - - - - - - - - - F - D - Y F - H - - - Y - - - - - - - - - - - - - - - - - - - S - - - - - - - - - - - - - - - - - - - - - - - - - - - - - - - - - - - - - *
X04.06 * - - - E - V - H - - - - - - - - - - - - F - D - Y F - H - - - - - - - - - - - - - - - - - - - - - - - - - - - - - - - - - - - - - - - - E - - - - - - - - - - - V - - - - - - - - *
X04.07 * - - - E - V - H - - - - - - - - - - - - F - D - Y F - H - - - Y - - - - - - - - - - - - - - - - - - - - - - - - - - - - - - - - - - - - E - - - - - - - - - - - - - - - - - - - * *
X04.08 * - - - E - V - H - - - - - - - - - - - - F - D - Y F - H - - - Y - - - - - - - - - - - - - - - - - - - - - - - - - - - - - - - - - - - - - - - - - - - - - - - - - - - - - - - - - *
X04.10 * - - - E - V - H - - - - - - - - - - - - F - D - Y F - H - - - Y - - - - - - - - - - - - - - - - - - - S - - - - - - - - - - - - - - - - - - - - - - - - - - - - V - - - - - - - - *
X07.01 * - - - - - G - Y K - - - - - - - - - - Q F - - - L F - - - - - F - - - - - - - - - - - - - - - - - - - V - - S - - - - - - I - - D - - G Q - - - V - - - - - - - - * * * * * * * * *
X08.01 * - - - E Y S T G - - Y - - - - - - - - - F - D - Y F - - - - - Y - - - - - - - - - - - - - - - - - - - S - - - - - - - - - F - - D - - - L - - - - - - - - - - - - - - - - - - - - *
X08.02 * - - - E Y S T G - - Y - - - - - - - - - F - D - Y F - - - - - Y - - - - - - - - - - - - - - - - - - - - - - - - - - - - - F - - D - - - L - - - - - - - - - - - - - - - - - * * * *
X08.03 * - - - E Y S T G - - Y - - - - - - - - - F - D - Y F - - - - - Y - - - - - - - - - - - - - - - - - - - S - - - - - - - - - I - - D - - - L - - - - - - - - - - - - - - - - - - - - *
X08.04 * * * * * * * * * * * * * - - - - - - - - F - D - Y F - - - - - Y - - - - - - - - - - - - - - - - - - - - - - - - - - - - - F - - D - - - L - - - - - - - - - - - V - - - - - - - * *
X08.10 - - - - E Y S T G - - Y - - - - - - - - - F - D - Y F - - - - - Y - - - - - - - - - - - - - - - - - - - S - - - - - - - - - I - - D - - - L - - - - - - - - - - - V - - - - - - - - -
X09.01 * - - - K - D - - - - - - - - - - - - - - Y - H - G - - - - - - N - - - - - - - - - - - - - - - - - - - V - - S - - - - - - F - - R - - - E - - - V - - - - - - - - - - - - - - - - *
X10.01 * - - - E E V - - - - - - - - - - - - - - - - - - R V H - - - - Y A - Y - - - - - - - - - - - - - - - - - - - - - - - - - - - - - R - - - - - - - - - - - - - - - - - - - - - - - - *
X11.01 * - - - E Y S T S - - - - - - - - - - - - F - D - Y F - - - - - Y - - - - - - - - - F - - - - - - - - - - E - - - - - - - - F - - D - - - - - - - - - - - - - - - - - - - - - - - - *
X11.02 * - - - E Y S T S - - - - - - - - - - - - F - D - Y F - - - - - Y - - - - - - - - - F - - - - - - - - - - E - - - - - - - - I - - D E - - - - - - - - - - - - - - V - - - - - - - - *
X11.03 * - - - E Y S T S - - - - - - - - - - - - F - D - Y F - - - - - Y - - - - - - - - - F - - - - - - - - - - E - - - - - - - - F - - D E - - - - - - - - - - - - - - V - - - - - - - - *
X11.04 * - - - E Y S T S - - - - - - - - - - - - F - D - Y F - - - - - Y - - - - - - - - - F - - - - - - - - - - E - - - - - - - - F - - D - - - - - - - - - - - - - - - V - - - - - - - - *
X12.01 * - - - E Y S T G - - Y - - - - - - - - - - - - - H F H - - - - L L - - - - - - - - F - - - - - - - - - V - - S - - - - - - I - - D - - - - - - - - - - - - - - A V - - - - - - - - *
X12.02 * * - - E Y S T G - - Y - - - - - - - - - - - - - H F H - - - - L L - - - - - - - - F - - - - - - - - - V - - S - - - - - - F - - D - - - - - - - - - - - - - - A V - * * * * * * * *
X13.01 * - - - E Y S T S - - - - - - - - - - - - F - D - Y F H - - - - N - - - - - - - - - F - - - - - - - - - - - - - - - - - - - I - - D E - - - - - - - - - - - - - - V - - - - - - - - *
X13.02 * - - - E Y S T S - - - - - - - - - - - - F - D - Y F H - - - - N - - - - - - - - - F - - - - - - - - - - - - - - - - - - - I - - D E - - - - - - - - - - - - - - - - - - - - - - * *
X13.03 * * * - E Y S T S - - - - - - - - - - - - F - D - Y F - - - - - Y - - - - - - - - - - - - - - - - - - - S - - - - - - - - - I - - D K - - - - - - - - - - - - - - - - - - - - - - - *
X13.05 * - - - E Y S T S - - - - - - - - - - - - F - D - Y F H - - - - N - - - - - - - - - F - - - - - - - - - - - - - - - - - - - F - - D - - - - - - - - - - - - - - - - - - - - - - - - *
X13.17 - - - - E Y S T G - - Y - - - - - - - - - F - D - Y F - - - - - Y - - - - - - - - - F - - - - - - - - - - - - - - - - - - - I - - D E - - - - - - - - - - - - - - V - - - - - - - - -
X13.18 * - - - E Y S T S - - - - - - - - - - - - F - D - Y F H - - - - N - - - - - - - - - F - - - - - - - - - - - - - - - - - - - F - - D - - - L - - - - - - - - - - - V - - - - - - - - *
X14.01 * - - - E Y S T S - - - - - - - - - - - - F - D - Y F H - - - - F - - - - - - - - - - - - - - - - - - - A - - H - - - - - - - - - R - - - E - - - - - - - - - - - V - - - - - - - - *
X14.02 * - - - E Y S T S - - - - - - - - - - - - F - - - Y F H - - - - N - - - - - - - - - - - - - - - - - - - - - - - - - - - - - - - - - - - - - - - - - - - - - - - - - - - - - - - - - *
X14.04 * - - - E Y S T G - - Y - - - - - - - - - F - D - Y F H - - - - F - - - - - - - - - - - - - - - - - - - A - - H - - - - - - - - - R - - - E - - - - - - - - - - - V - - - - - - - - *
X14.06 * - - - E Y S T S - - - - - - - - - - - - F - - - Y F H - - - - N - - - - - - - - - - - - - - - - - - - - - - - - - - - - - - - - - - - - - - - - - - - - - - - - V - - - - - - - - *
X15.01 * - - - - - P - R - - - - - - - - - - - - F - D - Y F - - - - - - - - - - - - - - - F - - - - - - - - - - - - - - - - - - - I - - - A - - - - - - - - - - - - - - V - - - - - - - * *
X15.02 * - - - - - P - R - - - - - - - - - - - - F - D - Y F - - - - - - - - - - - - - - - F - - - - - - - - - - - - - - - - - - - I - - - A - - - - - - - - - - - - - - - * * * * * * * * *
X15.03 * - - - - - P - R - - - - - - - - - - - - F - D - H F - - - - - - - - - - - - - - - F - - - - - - - - - - - - - - - - - - - I - - - A - - - - - - - - - - - - - - V - - - - - - - - *
X16.01 * - - - - - P - R - - - - - - - - - - - - F - D - Y F - - - - - - - - - - - - - - - - - - - - - - - - - - - - - - - - - - - F - - D - - - - - - - - - - - - - - - - - - - - * * * * *
X16.02 * * - - - - P - R - - - - - - - - - - - - F - D - Y F - - - - - - - - - - - - - - - - - - - - - - - - - - - - - - - - - - - - - - D - - - - - - - - - - - - - - - - * * * * * * * * *

## Sheet: Genomic sequence A alleles
# file: A_gen.txt
# date: 2019-01-23
# version: IPD-IMGT/HLA 3.35.0
# origin: http://hla.alleles.org/wmda/A_gen.txt
# repository: https://raw.githubusercontent.com/ANHIG/IMGTHLA/Latest/alignments/A_gen.txt
# author: WHO, Steven G. E. Marsh (steven.marsh.ac.uk)
gDNA -300
|
A*01:01:01:01 CAGGAGCAGA GGGGTCAGGG CGAAGTCCCA GGGCCCCAGG CGTGGCTCTC AGGGTCTCAG GCCCCGAAGG CGGTGTATGG ATTGGGGAGT CCCAGCCTTG
A*01:01:01:02N ********** ********** ********** ********** ********** ********** ********** *********- ---------- ----------
A*01:01:01:03 ---------- ---------- ---------- ---------- ---------- ---------- ---------- ---------- ---------- ----------
A*01:01:01:04 ********** ********** ********** ********** ********** ********** ********** ********** ********** **********
A*01:01:01:05 ********** ********** ********** ********** ********** ********** ********** ********** ********** **********
A*01:01:01:06 ********** ********** ********** ********** ********** ********** ********** ********** ********** **********
A*01:01:01:07 ********** ********** ********** ********** ********** ********** ********** ********** ********** **********
A*01:01:01:08 ********** ********** ********** ********** ********** ********** ********** ********** ********** **********
A*01:01:01:09 ********** ********** ********** ********** ********** ********** ********** ********** ********** **********
A*01:01:01:10 ********** ********** ********** ********** ********** ********** ********** ********** ********** **********
A*01:01:01:11 ---------- ---------- ---------- ---------- ---------- ---------- ---------- ---------- ---------- ----------
A*01:01:01:12 ---------- ---------- ---------- ---------- ---------- ---------- ---------- ---------- ---------- ----------
A*01:01:01:13 ********** ********** ********** ********** ********** ********** ********** ********** ********** **********
A*01:01:01:14 ********** ********** ********** ********** ********** ********** ********** ********** ********** **********
A*01:01:01:15 ********** ********** ********** ********** ********** ********** ********** ********** ********** **********
A*01:01:01:16 ---------- ---------- ---------- ---------- ---------- ---------- ---------- ---------- ---------- ----------
A*01:01:01:17 ---------- ---------- ---------- ---------- ---------- ---------- ---------- ---------- ---------- ----------
A*01:01:01:18 ---------- ---------- ---------- ---------- ---------- ---------- ---------- ---------- ---------- ----------
A*01:01:01:19 ---------- ---------- ---------- ---------- ---------- ---------- ---------- ---------- ---------- ----------
A*01:01:01:20 ---------- ---------- ---------- ---------- ---------- ---------- ---------- ---------- ---------- ----------
A*01:01:01:21 ---------- ---------- ---------- ---------- ---------- ---------- ---------- ---------- ---------- ----------
A*01:01:01:22 ---------- ---------- ---------- ---------- ---------- ---------- ---------- ---------- ---------- ----------
A*01:01:01:23 ---------- ---------- ---------- ---------- ---------- ---------- ---------- ---------- ---------- ----------
A*01:01:01:24 ---------- ---------- ---------- ---------- ---------- ---------- ---------- ---------- ---------- ----------
A*01:01:02 ********** ********** ********** ********** ********** ********** ********** ********** ********** **********
A*01:01:03 ---------- ---------- ---------- ---------- ---------- ---------- ---------- ---------- ---------- ----------
A*01:01:100 ********** ********** ********** ********** ********** ********** ********** ********** ********** **********
A*01:01:101 ********** ********** ********** ********** ********** ********** ********** ********** ********** **********
A*01:01:13 ********** ********** ********** ********** ********** ********** ********** ********** ********** **********
A*01:01:38L ---------- ---------- ---------- ---------- ---------- ---------- ---------- ---------- ---------- ----------
A*01:01:65 ---------- ---------- ---------- ---------- ---------- ---------- ---------- ---------- ---------- ----------
A*01:01:71 ********** ********** ********** ********** ********** ********** ********** ********** ********** **********
A*01:01:72 ---------- ---------- ---------- ---------- ---------- ---------- ---------- ---------- ---------- ----------
A*01:01:73 ********** ********** ********** ********** ********** ********** ********** ********** ********** **********
A*01:01:77 ---------- ---------- ---------- ---------- ---------- ---------- ---------- ---------- ---------- ----------
A*01:01:78 ---------- ---------- ---------- ---------- ---------- ---------- ---------- ---------- ---------- ----------
A*01:01:79 ---------- ---------- ---------- ---------- ---------- ---------- ---------- ---------- ---------- ----------
A*01:01:80 ---------- ---------- ---------- ---------- ---------- ---------- ---------- ---------- ---------- ----------
A*01:01:82 ---------- ---------- ---------- ---------- ---------- ---------- ---------- ---------- ---------- ----------
A*01:01:83 ---------- ---------- ---------- ---------- ---------- ---------- ---------- ---------- ---------- ----------
A*01:01:84 ********** ********** ********** ********** ********** ********** ********** ********** ********** **********
A*01:01:85 ---------- ---------- ---------- ---------- ---------- ---------- ---------- ---------- ---------- ----------
A*01:01:86 ---------- ---------- ---------- ---------- ---------- ---------- ---------- ---------- ---------- ----------
A*01:01:87 ---------- ---------- ---------- ---------- ---------- ---------- ---------- ---------- ---------- ----------
A*01:01:88 ---------- ---------- ---------- ---------- ---------- ---------- ---------- ---------- ---------- ----------
A*01:01:89 ---------- ---------- ---------- ---------- ---------- ---------- ---------- ---------- ---------- ----------
A*01:01:90 ---------- ---------- ---------- ---------- ---------- ---------- ---------- ---------- ---------- ----------
A*01:01:91 ********** ********** ********** ********** ********** ********** ********** ********** ********** **********
A*01:01:92 ********** ********** ********** ********** ********** ********** ********** ********** ********** **********
A*01:01:93 ********** ********** ********** ********** ********** ********** ********** ********** ********** **********
A*01:01:94 ********** ********** ********** ********** ********** ********** ********** ********** ********** **********
A*01:01:95 ********** ********** ********** ********** ********** ********** ********** ********** ********** **********
A*01:01:96 ********** ********** ********** ********** ********** ********** ********** ********** ********** **********
A*01:01:97 ---------- ---------- ---------- ---------- ---------- ---------- ---------- ---------- ---------- ----------
A*01:01:98 ---------- ---------- ---------- ---------- ---------- ---------- ---------- ---------- ---------- ----------
A*01:01:99 ---------- ---------- ---------- ---------- ---------- ---------- ---------- ---------- ---------- ----------
A*01:02 ---------- ---------- ---------- ---------- ---------- ---------- ---------- ---------- ---------- ----------
A*01:03:01:01 ---------- ---------- ---------- ---------- ---------- ---------- ---------- ---------- ---------- ----------
A*01:03:01:02 ********** ********** ********** ********** ********** ********** ********** ********** ********** **********
A*01:04:01:01N ---------- ---------- ---------- ---------- ---------- ---------- ---------- ---------- ---------- ----------
A*01:04:01:02N ********** ********** ********** ********** ********** ********** ********** ********** ********** **********
A*01:06 ---------- ---------- ---------- ---------- ---------- ---------- ---------- ---------- ---------- ----------
A*01:09:01:01 ********** ********** ********** ********** ********** ********** ********** ********** ********** **********
A*01:09:01:02 ********** ********** ********** ********** ********** ********** ********** ********** ********** **********
A*01:11N ---------- ---------- ---------- ---------- ---------- ---------- ---------- ---------- ---------- ----------
A*01:14 ********** ********** ********** ********** ********** ********** ********** ********** ********** **********
A*01:16N ---------- ---------- ---------- ---------- ---------- ---------- ---------- ---------- ---------- ----------
A*01:17 ********** ********** ********** ********** ********** ********** ********** ********** ********** **********
A*01:20 ********** ********** ********** ********** ********** ********** ********** ********** ********** **********
A*01:23 ---------- ---------- ---------- ---------- ---------- ---------- ---------- ---------- ---------- ----------
A*01:37:01:01 ********** ********** ********** ********** ********** ********** ********** ********** ********** **********
A*01:37:01:02 ********** ********** ********** ********** ********** ********** ********** ********** ********** **********
A*01:43 ---------- ---------- ---------- ---------- ---------- ---------- ---------- ---------- ---------- ----------
A*01:52:02N ---------- ---------- ---------- ---------- ---------- ---------- ---------- ---------- ---------- ----------
A*01:69:01 ********** ********** ********** ********** ********** ********** ********** ********** ********** **********
A*01:82 ---------- ---------- ---------- ---------- ---------- ---------- ---------- ---------- ---------- ----------
A*01:88:02 ---------- ---------- ---------- ---------- ---------- ---------- ---------- ---------- ---------- ----------
A*01:88:03 ---------- ---------- ---------- ---------- ---------- ---------- ---------- ---------- ---------- ----------
A*01:137 ---------- ---------- ---------- ---------- ---------- ---------- ---------- ---------- ---------- ----------
A*01:156 ---------- ---------- ---------- ---------- ---------- ---------- ---------- ---------- ---------- ----------
A*01:165 ---------- ---------- ---------- ---------- ---------- ---------- ---------- ---------- ---------- ----------
A*01:190 ---------- ---------- ---------- ---------- ---------- ---------- ---------- ---------- ---------- ----------
A*01:191 ---------- ---------- ---------- ---------- ---------- ---------- ---------- ---------- ---------- ----------
A*01:194 ********** ********** ********** ********** ********** ********** ********** ********** ********** **********
A*01:196 ---------- ---------- ---------- ---------- ---------- ---------- ---------- ---------- ---------- ----------
A*01:198 ---------- ---------- ---------- ---------- ---------- ---------- ---------- ---------- ---------- ----------
A*01:208Q ---------- ---------- ---------- ---------- ---------- ---------- ---------- ---------- ---------- ----------
A*01:210:02 ********** ********** ********** ********** ********** ********** ********** ********** ********** **********
A*01:214 ---------- ---------- ---------- ---------- ---------- ---------- ---------- ---------- ---------- ----------
A*01:215 ---------- ---------- ---------- ---------- ---------- ---------- ---------- ---------- ---------- ----------
A*01:216 ---------- ---------- ---------- ---------- ---------- ---------- ---------- ---------- ---------- ----------
A*01:218 ---------- ---------- ---------- ---------- ---------- ---------- ---------- ---------- ---------- ----------
A*01:219 ---------- ---------- ---------- ---------- ---------- ---------- ---------- ---------- ---------- ----------
A*01:220 ---------- ---------- ---------- ---------- ---------- ---------- ---------- ---------- ---------- ----------
A*01:221 ---------- ---------- ---------- ---------- ---------- ---------- ---------- ---------- ---------- ----------
A*01:222 ---------- ---------- ---------- ---------- ---------- ---------- ---------- ---------- ---------- ----------
A*01:223 ---------- ---------- ---------- ---------- ---------- ---------- ---------- ---------- ---------- ----------
A*01:224 ---------- ---------- ---------- ---------- ---------- ---------- ---------- ---------- ---------- ----------
A*01:225 ---------- ---------- ---------- ---------- ---------- ---------- ---------- ---------- ---------- ----------
A*01:226 ---------- ---------- ---------- ---------- ---------- ---------- ---------- ---------- ---------- ----------
A*01:227 ---------- ---------- ---------- ---------- ---------- ---------- ---------- ---------- ---------- ----------
A*01:228Q ---------- ---------- ---------- ---------- ---------- ---------- ---------- ---------- ---------- ----------
A*01:229 ---------- ---------- ---------- ---------- ---------- ---------- ---------- ---------- ---------- ----------
A*01:232:02 ---------- ---------- ---------- ---------- ---------- ---------- ---------- ---------- ---------- ----------
A*01:234 ********** ********** ********** ********** ********** ********** ********** ********** ********** **********
A*01:237 ********** ********** ********** ********** ********** ********** ********** ********** ********** **********
A*01:240N ---------- ---------- ---------- ---------- ---------- ---------- ---------- ---------- ---------- ----------
A*01:241 ********** ********** ********** ********** ********** ********** ********** ********** ********** **********
A*01:243 ********** ********** ********** ********** ********** ********** ********** ********** ********** **********
A*01:245 ********** ********** ********** ********** ********** ********** ********** ********** ********** **********
A*01:246 ********** ********** ********** ********** ********** ********** ********** ********** ********** **********
A*01:247N ---------- ---------- ---------- ---------- ---------- ---------- ---------- ---------- ---------- ----------
A*01:248Q ********** ********** ********** ********** ********** ********** ********** ********** ********** **********
A*01:249 ********** ********** ********** ********** ********** ********** ********** ********** ********** **********
A*01:250N ********** ********** ********** ********** ********** ********** ********** ********** ********** **********
A*01:251 ********** ********** ********** ********** ********** ********** ********** ********** ********** **********
A*01:252 ---------- ---------- ---------- ---------- ---------- ---------- ---------- ---------- ---------- ----------
A*01:254 ---------- ---------- ---------- ---------- ---------- ---------- ---------- ---------- ---------- ----------
A*01:255 ---------- ---------- ---------- ---------- ---------- ---------- ---------- ---------- ---------- ----------
A*01:256 ---------- ---------- ---------- ---------- ---------- ---------- ---------- ---------- ---------- ----------
A*01:257 ---------- ---------- ---------- ---------- ---------- ---------- ---------- ---------- ---------- ----------
A*01:258N ---------- ---------- ---------- ---------- ---------- ---------- ---------- ---------- ---------- ----------
A*01:259 ---------- ---------- ---------- ---------- ---------- ---------- ---------- ---------- ---------- ----------
A*01:260 ---------- ---------- ---------- ---------- ---------- ---------- ---------- ---------- ---------- ----------
A*01:261 ********** ********** ********** ********** ********** ********** ********** ********** ********** **********
A*01:262 ---------- ---------- ---------- ---------- ---------- ---------- ---------- ---------- ---------- ----------
A*01:263 ---------- ---------- ---------- ---------- ---------- ---------- ---------- ---------- ---------- ----------
A*01:264 ---------- ---------- ---------- ---------- ---------- ---------- ---------- ---------- ---------- ----------
A*01:265 ---------- ---------- ---------- ---------- ---------- ---------- ---------- ---------- ---------- ----------
A*01:266:01 ---------- ---------- ---------- ---------- ---------- ---------- ---------- ---------- ---------- ----------
A*01:266:02 ********** ********** ********** ********** ********** ********** ********** ********** ********** **********
A*01:267 ********** ********** ********** ********** ********** ********** ********** ********** ********** **********
A*01:268 ********** ********** ********** ********** ********** ********** ********** ********** ********** **********
A*01:269N ********** ********** ********** ********** ********** ********** ********** ********** ********** **********
A*01:270 ********** ********** ********** ********** ********** ********** ********** ********** ********** **********
A*01:271 ********** ********** ********** ********** ********** ********** ********** ********** ********** **********
A*01:272 ********** ********** ********** ********** ********** ********** ********** ********** ********** **********
A*01:273 ********** ********** ********** ********** ********** ********** ********** ********** ********** **********
A*01:274 ********** ********** ********** ********** ********** ********** ********** ********** ********** **********
A*01:275 ********** ********** ********** ********** ********** ********** ********** ********** ********** **********
A*01:276 ********** ********** ********** ********** ********** ********** ********** ********** ********** **********
A*01:277 ********** ********** ********** ********** ********** ********** ********** ********** ********** **********
A*01:278 ********** ********** ********** ********** ********** ********** ********** ********** ********** **********
A*01:279 ********** ********** ********** ********** ********** ********** ********** ********** ********** **********
A*01:280 ********** ********** ********** ********** ********** ********** ********** ********** ********** **********
A*01:281 ********** ********** ********** ********** ********** ********** ********** ********** ********** **********
A*01:282 ---------- ---------- ---------- ---------- ---------- ---------- ---------- ---------- ---------- ----------
A*01:283 ---------- ---------- ---------- ---------- ---------- ---------- ---------- ---------- ---------- ----------
A*01:284 ---------- ---------- ---------- ---------- ---------- ---------- ---------- ---------- ---------- ----------
A*01:286 ---------- ---------- ---------- ---------- ---------- ---------- ---------- ---------- ---------- ----------
A*01:287N ********** ********** ********** ********** ********** ********** ********** ********** ********** **********
A*01:290N ********** ********** ********** ********** ********** ********** ********** ********** ********** **********
A*01:291 ********** ********** ********** ********** ********** ********** ********** ********** ********** **********
A*01:292 ********** ********** ********** ********** ********** ********** ********** ********** ********** **********
A*01:293N ********** ********** ********** ********** ********** ********** ********** ********** ********** **********
A*01:294 ********** ********** ********** ********** ********** ********** ********** ********** ********** **********
A*01:295 ********** ********** ********** ********** ********** ********** ********** ********** ********** **********
A*01:296 ********** ********** ********** ********** ********** ********** ********** ********** ********** **********
A*01:297 ********** ********** ********** ********** ********** ********** ********** ********** ********** **********
A*02:01:01:01 ---A------ ---------- ---------- ---------- ---------- ---------- ---------- ---------- ---------- ----------
A*02:01:01:02L ********** ********** ********** ********** ********** ********** ********** ********** ********** **********
A*02:01:01:03 ********** ********** ********** ********** ********** ********** ********** ********** ********** **********
A*02:01:01:04 ---A------ ---------- ---------- ---------- ---------- ---------- ---------- ---------- ---------- ----------
A*02:01:01:05 ---A------ ---------- ---------- ---------- ---------- ---------- ---------- ---------- ---------- ----------
A*02:01:01:06 ---A------ ---------- ---------- ---------- ---------- ---------- ---------- ---------- ---------- ----------
A*02:01:01:07 ---A------ ---------- ---------- ---------- ---------- ---------- ---------- ---------- ---------- ----------
A*02:01:01:08 ---A------ ---------- ---------- ---------- ---------- ---------- ---------- ---------- ---------- ----------
A*02:01:01:09 ---A------ ---------- ---------- ---------- ---------- ---------- ---------- ---------- ---------- ----------
A*02:01:01:10 ********** ********** ********** ********** ********** ********** ********** ********** ********** **********
A*02:01:01:11 ********** ********** ********** ********** ********** ********** ********** ********** ********** **********
A*02:01:01:12 ********** ********** ********** ********** ********** ********** ********** ********** ********** **********
A*02:01:01:13 ********** ********** ********** ********** ********** ********** ********** ********** ********** **********
A*02:01:01:14 ********** ********** ********** ********** ********** ********** ********** ********** ********** **********
A*02:01:01:15 ********** ********** ********** ********** ********** ********** ********** ********** ********** **********
A*02:01:01:16 ---A------ ---------- ---------- ---------- ---------- ---------- ---------- ---------- ---------- ----A-----
A*02:01:01:17 ********** ********** ********** ********** ********** ********** ********** ********** ********** **********
A*02:01:01:18 ********** ********** ********** ********** ********** ********** ********** ********** ********** **********
A*02:01:01:19 ********** ********** ********** ********** ********** ********** ********** ********** ********** **********
A*02:01:01:20 ********** ********** ********** ********** ********** ********** ********** ********** ********** **********
A*02:01:01:21 ********** ********** ********** ********** ********** ********** ********** ********** ********** **********
A*02:01:01:22 ********** ********** ********** ********** ********** ********** ********** ********** ********** **********
A*02:01:01:23 ********** ********** ********** ********** ********** ********** ********** ********** ********** **********
A*02:01:01:24 ********** ********** ********** ********** ********** ********** ********** ********** ********** **********
A*02:01:01:25 ********** ********** ********** ********** ********** ********** ********** ********** ********** **********
A*02:01:01:26 ********** ********** ********** ********** ********** ********** ********** ********** ********** **********
A*02:01:01:27 ---A------ ---------- ---------- ---------- ---------- ---------- ---------- ---------- ---------- ----------
A*02:01:01:28 ---A------ ---------- ---------- ---------- ---------- ---------- ---------- ---------- ---------- ----------
A*02:01:01:29 ********** ********** ********** ********** ********** ********** ********** ********** ********** **********
A*02:01:01:30 ********** ********** ********** ********** ********** ********** ********** ********** ********** **********
A*02:01:01:31 ---A------ ---------- ---------- ---------- ---------- ---------- ---------- ---------- ---------- ----------
A*02:01:01:32 ---A------ ---------- ---------- ---------- ---------- ---------- ---------- ---------- ---------- ----------
A*02:01:01:33 ********** ********** ********** ********** ********** ********** ********** ********** ********** **********
A*02:01:01:34 ********** ********** ********** ********** ********** ********** ********** ********** ********** **********
A*02:01:01:35 ---A------ ---------- ---------- ---------- ---------- ---------- ---------- ---------- ---------- ----------
A*02:01:01:36 ---A------ ---------- ---------- ---------- ---------- ---------- ---------- ---------- ---------- ----------
A*02:01:01:37 ---A------ ---------- ---------- ---------- ---------- ---------- ---------- ---------- ---------- ----------
A*02:01:01:38 ---A------ ---------- ---------- ---------- ---------- ---------- ---------- ---------- ---------- ----------
A*02:01:01:39 ---A------ ---------- ---------- ---------- ---------- ---------- ---------- ---------- ---------- ----------
A*02:01:01:40 ---A------ ---------- ---------- ---------- ---------- ---------- ---------- ---------- ---------- ----------
A*02:01:01:41 ---A------ ---------- ---------- ---------- ---------- ---------- ---------- ---------- ---------- ----------
A*02:01:01:42 ---A------ ---------- ---------- ---------- ---------- ---------- ---------- ---------- ---------- ----------
A*02:01:01:43 ********** ********** ********** ********** ********** ********** ********** ********** ********** **********
A*02:01:01:44 ********** ********** ********** ********** ********** ********** ********** ********** ********** **********
A*02:01:01:45 ---A------ ---------- ---------- ---------- ---------- ---------- ---------- ---------- ---------- ----------
A*02:01:01:46 ---A------ ---------- ---------- ---------- ---------- ---------- ---------- ---------- ---------- ----------
A*02:01:01:47 ---A------ ---------- ---------- ---------- ---------- ---------- ---------- ---------- ---------- ----------
A*02:01:01:48 ---A------ ---------- ---------- ---------- ---------- ---------- ---------- ---------- ---------- ----------
A*02:01:01:49 ---A------ ---------- ---------- ---------- ---------- ---------- ---------- ---------- ---------- ----------
A*02:01:01:50 ---A------ ---------- ---------- ---------- ---------- ---------- ---------- ---------- ---------- ----------
A*02:01:01:51 ---A------ ---------- ---------- ---------- ---------- ---------- ---------- ---------- ---------- ----------
A*02:01:01:52 ---A------ ---------- ---------- ---------- ---------- ---------- ---------- ---------- ---------- ----------
A*02:01:01:53 ---A------ ---------- ---------- ---------- ---------- ---------- ---------- ---------- ---------- ----------
A*02:01:01:54 ---A------ ---------- ---------- ---------- ---------- ---------- ---------- ---------- ---------- ----------
A*02:01:01:55 ---A------ ---------- ---------- ---------- ---------- ---------- ---------- ---------- ---------- ----------
A*02:01:02 ********** ********** ********** ********** ********** ********** ********** ********** ********** **********
A*02:01:04 ---A------ ---------- ---------- ---------- ---------- ---------- ---------- ---------- ---------- ----------
A*02:01:05 ---A------ ---------- ---------- ---------- ---------- ---------- ---------- ---------- ---------- ----------
A*02:01:09 ---A------ ---------- ---------- ---------- ---------- ---------- ---------- ---------- ---------- ----------
A*02:01:11 ---A------ ---------- ---------- ---------- ---------- ---------- ---------- ---------- ---------- ----------
A*02:01:111 ---A------ ---------- ---------- ---------- ---------- ---------- ---------- ---------- ---------- ----------
A*02:01:120 ---A------ ---------- ---------- ---------- ---------- ---------- ---------- ---------- ---------- ----------
A*02:01:121 ********** ********** ********** ********** ********** ********** ********** ********** ********** **********
A*02:01:123 ---A------ ---------- ---------- ---------- ---------- ---------- ---------- ---------- ---------- ----------
A*02:01:124 ---A------ ---------- ---------- ---------- ---------- ---------- ---------- ---------- ---------- ----------
A*02:01:125 ---A------ ---------- ---------- ---------- ---------- ---------- ---------- ---------- ---------- ----------
A*02:01:126 ---A------ ---------- ---------- ---------- ---------- ---------- ---------- ---------- ---------- ----------
A*02:01:127 ---A------ ---------- ---------- ---------- ---------- ---------- ---------- ---------- ---------- ----------
A*02:01:128 ---A------ ---------- ---------- ---------- ---------- ---------- ---------- ---------- ---------- ----------
A*02:01:130 ********** ********** ********** ********** ********** ********** ********** ********** ********** **********
A*02:01:132 ********** ********** ********** ********** ********** ********** ********** ********** ********** **********
A*02:01:133 ********** ********** ********** ********** ********** ********** ********** ********** ********** **********
A*02:01:134 ********** ********** ********** ********** ********** ********** ********** ********** ********** **********
A*02:01:135 ********** ********** ********** ********** ********** ********** ********** ********** ********** **********
A*02:01:136 ********** ********** ********** ********** ********** ********** ********** ********** ********** **********
A*02:01:137 ********** ********** ********** ********** ********** ********** ********** ********** ********** **********
A*02:01:138 ---A------ ---------- ---------- ---------- ---------- ---------- ---------- ---------- ---------- ----------
A*02:01:139 ---A------ ---------- ---------- ---------- ---------- ---------- ---------- ---------- ---------- ----------
A*02:01:140 ---A------ ---------- ---------- ---------- ---------- ---------- ---------- ---------- ---------- ----------
A*02:01:141 ---A------ ---------- ---------- ---------- ---------- ---------- ---------- ---------- ---------- ----------
A*02:01:142 ********** ********** ********** ********** ********** ********** ********** ********** ********** **********
A*02:01:143 ---A------ ---------- ---------- ---------- ---------- ---------- ---------- ---------- ---------- ----------
A*02:01:145 ---A------ ---------- ---------- ---------- ---------- ---------- ---------- ---------- ---------- ----------
A*02:01:146 ********** ********** ********** ********** ********** ********** ********** ********** ********** **********
A*02:01:147 ********** ********** ********** ********** ********** ********** ********** ********** ********** **********
A*02:01:148 ********** ********** ********** ********** ********** ********** ********** ********** ********** **********
A*02:01:149 ---A------ ---------- ---------- ---------- ---------- ---------- ---------- ---------- ---------- ----------
A*02:01:14Q ********** ********** ********** ********** ********** ********** ********** ********** ********** **********
A*02:01:150 ********** ********** ********** ********** ********** ********** ********** ********** ********** **********
A*02:01:151 ********** ********** ********** ********** ********** ********** ********** ********** ********** **********
A*02:01:153 ---A------ ---------- ---------- ---------- ---------- ---------- ---------- ---------- ---------- ----------
A*02:01:154 ---A------ ---------- ---------- ---------- ---------- ---------- ---------- ---------- ---------- ----------
A*02:01:155 ********** ********** ********** ********** ********** ********** ********** ********** ********** **********
A*02:01:156 ********** ********** ********** ********** ********** ********** ********** ********** ********** **********
A*02:01:157 ********** ********** ********** *--------- ---------- ---------- ---------- ---------- ---------- ----------
A*02:01:158 ********** ********** ********** ********** ********** ********** ********** ********** ********** **********
A*02:01:159 ********** ********** ********** ********** ********** ********** ********** ********** ********** **********
A*02:01:160 ********** ********** ********** ********** ********** ********** ********** ********** ********** **********
A*02:01:161 ********** ********** ********** ********** ********** ********** ********** ********** ********** **********
A*02:01:19 ********** ********** ********** ********** ********** ********** ********** ********** ********** **********
A*02:01:21 ********** ********** ********** ********** ********** ********** ********** ********** ********** **********
A*02:01:22 ********** ********** ********** ********** ********** ********** ********** ********** ********** **********
A*02:01:30 ---A------ ---------- ---------- ---------- ---------- ---------- ---------- ---------- ---------- ----------
A*02:01:31 ---A------ ---------- ---------- ---------- ---------- ---------- ---------- ---------- ---------- ----------
A*02:01:38 ---A------ ---------- ---------- ---------- ---------- ---------- ---------- ---------- ---------- ----------
A*02:01:52 ********** ********** ********** ********** ********** ********** ********** ********** ********** **********
A*02:01:56 ********** ********** ********** ********** ********** ********** ********** ********** ********** **********
A*02:01:71 ********** ********** ********** ********** ********** ********** ********** ********** ********** **********
A*02:02:01:01 ---A------ ---------- ---------- ---------- ---------- ---------- ---------- ---------- ---------- ----------
A*02:02:01:02 ********** ********** ********** ********** ********** ********** ********** ********** ********** **********
A*02:02:01:03 ********** ********** ********** ********** ********** ********** ********** ********** ********** **********
A*02:02:01:04 ********** ********** ********** ********** ********** ********** ********** ********** ********** **********
A*02:02:04 ---A------ ---------- ---------- ---------- ---------- ---------- ---------- ---------- ---------- ----------
A*02:03:01 ---A------ ---------- ---------- ---------- ---------- ---------- ---------- ---------- ---------- ----------
A*02:03:03 ********** ********** ********** ********** ********** ********** ********** ********** ********** **********
A*02:03:04 ********** ********** ********** ********** ********** ********** ********** ********** ********** **********
A*02:04 ---A------ ---------- ---------- ---------- ---------- ---------- ---------- ---------- ---------- ----------
A*02:05:01:01 ---A------ ---------- ---------- ---------- ---------- ---------- ---------- ---------- ---------- ----------
A*02:05:01:02 ********** ********** ********** ********** ********** ********** ********** ********** ********** **********
A*02:05:07 ********** ********** ********** ********** ********** ********** ********** ********** ********** **********
A*02:05:08 ********** ********** ********** ********** ********** ********** ********** ********** ********** **********
A*02:05:09 ---A------ ---------- ---------- ---------- ---------- ---------- ---------- ---------- ---------- ----------
A*02:06:01:01 ---A------ ---------- ---------- ---------- ---------- ---------- ---------- ---------- ---------- ----------
A*02:06:01:02 ---A------ ---------- ---------- ---------- ---------- ---------- ---------- ---------- ---------- ----------
A*02:06:01:03 ---A------ ---------- ---------- ---------- ---------- ---------- ---------- ---------- ---------- ----------
A*02:06:01:04 ---A------ ---------- ---------- ---------- ---------- ---------- ---------- ---------- ---------- ----------
A*02:06:01:05 ********** ********** ********** ********** ********** ********** ********** ********** ********** **********
A*02:06:01:06 ---A------ ---------- ---------- ---------- ---------- ---------- ---------- ---------- ---------- ----------
A*02:06:05 ********** ********** ********** ********** ********** ********** ********** ********** ********** **********
A*02:06:08 ********** ********** ********** ********** ********** ********** ********** ********** ********** **********
A*02:06:22 ********** ********** ********** ********** ********** ********** ********** ********** ********** **********
A*02:06:23 ********** ********** ********** ********** ********** ********** ********** ********** ********** **********
A*02:06:24 ********** ********** ********** ********** ********** ********** ********** ********** ********** **********
A*02:06:25 ********** ********** ********** ********** ********** ********** ********** ********** ********** **********
A*02:06:26 ---A------ ---------- ---------- ---------- ---------- ---------- ---------- ---------- ---------- ----------
A*02:06:27 ********** ********** ********** ********** ********** ********** ********** ********** ********** **********
A*02:07:01 ---A------ ---------- ---------- ---------- ---------- ---------- ---------- ---------- ---------- ----------
A*02:07:11 ********** ********** ********** ********** ********** ********** ********** ********** ********** **********
A*02:07:12 ********** ********** ********** ********** ********** ********** ********** ********** ********** **********
A*02:08 ---A------ ---------- ---------- ---------- ---------- ---------- ---------- ---------- ---------- ----------
A*02:09:01:01 ---A------ ---------- ---------- ---------- ---------- ---------- ---------- ---------- ---------- ----------
A*02:09:01:02 ********** ********** ********** ********** ********** ********** ********** ********** ********** **********
A*02:10 ---A------ ---------- ---------- ---------- ---------- ---------- ---------- ---------- ---------- ----------
A*02:11:01:01 ---A------ ---------- ---------- ---------- ---------- ---------- ---------- ---------- ---------- ----------
A*02:11:01:02 ********** ********** ********** ********** ********** ********** ********** ********** ********** **********
A*02:12 ---A------ ---------- ---------- ---------- ---------- ---------- ---------- ---------- ---------- ----------
A*02:14 ---A------ ---------- ---------- ---------- ---------- ---------- ---------- ---------- ---------- ----------
A*02:15N ********** ********** ********** ********** ********** ********** ********** ********** ********** **********
A*02:16 ---A------ ---------- ---------- ---------- ---------- ---------- ---------- ---------- ---------- ----------
A*02:17:02 ---A------ ---------- ---------- ---------- ---------- ---------- ---------- ---------- ---------- ----------
A*02:18 ---A------ ---------- ---------- ---------- ---------- ---------- ---------- ---------- ---------- ----------
A*02:19 ********** ********** ********** ********** ********** ********** ********** ********** ********** **********
A*02:20:01 ---A------ ---------- ---------- ---------- ---------- ---------- ---------- ---------- ---------- ----------
A*02:20:02 ---A------ ---------- ---------- ---------- ---------- ---------- ---------- ---------- ---------- ----------
A*02:21 ********** ********** ********** ********** ********** ********** ********** ********** ********** **********
A*02:22:01:01 ********** ********** ********** ********** ********** ********** **-------- ---------- ---------- ----------
A*02:22:01:02 ********** ********** ********** ********** ********** ********** ********** ********** ********** **********
A*02:24:01 ---A------ ---------- ---------- ---------- ---------- ---------- ---------- ---------- ---------- ----------
A*02:26 ********** ********** ********** ********** ********** ********** ********** ********** ********** **********
A*02:27 ---A------ ---------- ---------- ---------- ---------- ---------- ---------- ---------- ---------- ----------
A*02:29 ********** ********** ********** ********** ********** ********** ********** ********** ********** **********
A*02:30:01 ---A------ ---------- ---------- ---------- ---------- ---------- ---------- ---------- ---------- ----------
A*02:30:02 ---A------ ---------- ---------- ---------- ---------- ---------- ---------- ---------- ---------- ----------
A*02:32N ---A------ ---------- ---------- ---------- ---------- ---------- ---------- ---------- ---------- ----------
A*02:34 ********** ********** ********** ********** ********** ********** ********** ********** ********** **********
A*02:35:01 ****------ ---------- ---------- ---------- ---------- ---------- ---------- ---------- ---------- ----------
A*02:36 ---A------ ---------- ---------- ---------- ---------- ---------- ---------- ---------- ---------- ----------
A*02:38 ********** ********** ********** ********** ********** ********** ********** ********** ********** **********
A*02:39 ********** ********** ********** ********** ********** ********** ********** ********** ********** **********
A*02:43N ---A------ ---------- ---------- ---------- ---------- ---------- ---------- ---------- ---------- ----------
A*02:44 ********** ********** ********** ********** ********** ********** ********** ********** ********** **********
A*02:47 ********** ********** ********** ********** ********** ********** ********** ********** ********** **********
A*02:48 ---A------ ---------- ---------- ---------- ---------- ---------- ---------- ---------- ---------- ----------
A*02:49 ********** ********** ********** ********** ********** ********** ********** ********** ********** **********
A*02:51 ********** ********** ********** ********** ********** ********** ********** ********** ********** **********
A*02:52 ********** ********** ********** ********** ********** ********** ********** ********** ********** **********
A*02:53N ---A------ ---------- ---------- ---------- ---------- ---------- ---------- ---------- ---------- ----------
A*02:54 ********** ********** ********** ********** ********** ********** ********** ********** ********** **********
A*02:56:01 ---A------ ---------- ---------- ---------- ---------- ---------- ---------- ---------- ---------- ----------
A*02:57 ********** ********** ********** ********** ********** ********** ********** ********** ********** **********
A*02:58 ********** ********** ********** ********** ********** ********** ********** ********** ********** **********
A*02:60:01 ********** ********** ********** ********** ********** ********** ********** ********** ********** **********
A*02:64:01 ---A------ ---------- ---------- ---------- ---------- ---------- ---------- ---------- ---------- ----------
A*02:65 ---A------ ---------- ---------- ---------- ---------- ---------- ---------- ---------- ---------- ----------
A*02:66 ---A------ ---------- ---------- ---------- ---------- ---------- ---------- ---------- ---------- ----------
A*02:67 ********** ********** ********** ********** ********** ********** ********** ********** ********** **********
A*02:68 ---A------ ---------- ---------- ---------- ---------- ---------- ---------- ---------- ---------- ----------
A*02:77 ********** ********** ---------- ---------- ---------- ---------- ---------- ---------- ---------- ----------
A*02:81 ********** ********** ********** ********** ********** ********** ********** *********- ---------- ----------
A*02:85 ---A------ ---------- ---------- ---------- ---------- ---------- ---------- ---------- ---------- ----------
A*02:86:01 ********** ********** ********** ********** ********** ********** ********** ********** ********** **********
A*02:87 ********** ********** ********** ********** ********** ********** ********** ********** ********** **********
A*02:89:01 ********** ********** ---------- ---------- ---------- ---------- ---------- ---------- ---------- ----------
A*02:89:02 ********** ********** ********** ********** ********** ********** ********** ********** ********** **********
A*02:90 ---A------ ---------- ---------- ---------- ---------- ---------- ---------- ---------- ---------- ----------
A*02:93:01 ---A------ ---------- ---------- ---------- ---------- ---------- ---------- ---------- ---------- ----------
A*02:93:02 ---A------ ---------- ---------- ---------- ---------- ---------- ---------- ---------- ---------- ----------
A*02:95 ---A------ ---------- ---------- ---------- ---------- ---------- ---------- ---------- ---------- ----------
A*02:96 ********** ********** ********** ********** ********** ********** ********** ********** ********** **********
A*02:101:01 ********** ********** ********** ********** ********** ********** ********** ********** ********** **********
A*02:105 ********** ********** ********** ********** ********** ********** ********** ********** ********** **********
A*02:113:01N ****------ ---------- ---------- ---------- ---------- ---------- ---------- ---------- ---------- ----------
A*02:115 ---A------ ---------- ---------- ---------- ---------- ---------- ---------- ---------- ---------- ----------
A*02:123 ********** ********** ********** ********** ********** ********** ********** ********** ********** **********
A*02:131:01 ---A------ ---------- ---------- ---------- ---------- ---------- ---------- ---------- ---------- ----------
A*02:131:02 ********** ********** ********** ********** ********** ********** ********** ********** ********** **********
A*02:136 ********** ********** ********** ********** ********** ********** ********** ********** ********** **********
A*02:137 ********** ********** ********** ********** ********** ********** ********** ********** ********** **********
A*02:140 ********** ********** ********** ********** ********** ********** ********** ********** ********** **********
A*02:150:02 ********** ********** ********** ********** ********** ********** ********** ********** ********** **********
A*02:161 ****------ ---------- ---------- ---------- ---------- ---------- ---------- ---------- ---------- ----------
A*02:164:02 ---A------ ---------- ---------- ---------- ---------- ---------- ---------- ---------- ---------- ----------
A*02:177 ********** ********** ********** ********** ********** ********** ********** ********** ********** **********
A*02:183 ********** ********** ********** ********** ********** ********** ********** ********** ********** **********
A*02:189 ********** ********** ********** ********** ********** ********** ********** ********** ********** **********
A*02:190 ********** ********** ********** ********** ********** ********** ********** ********** ********** **********
A*02:193 ********** ********** ********** ********** ********** ********** ********** ********** ********** **********
A*02:197:01 ********** ********** ********** ********** ********** ********** ********** ********** ********** **********
A*02:197:02 ---A------ ---------- ---------- ---------- ---------- ---------- ---------- ---------- ---------- ----------
A*02:200 ********** ********** ********** ********** ********** ********** ********** ********** ********** **********
A*02:209 ********** ********** ********** ********** ********** ********** ********** ********** ********** **********
A*02:211:01 ********** ********** ********** ********** ********** ********** ********** ********** ********** **********
A*02:230 ********** ********** ********** ********** ********** ********** ********** ********** ********** **********
A*02:241 ********** ********** ********** ********** ********** ********** ********** ********** ********** **********
A*02:242 ********** ********** ********** ********** ********** ********** ********** ********** ********** **********
A*02:243:03 ********** ********** ********** ********** ********** ********** ********** ********** ********** **********
A*02:251 ---A------ ---------- ---------- ---------- ---------- ---------- ---------- ---------- ---------- ----------
A*02:259 ********** ********** ********** ********** ********** ********** ********** ********** ********** **********
A*02:264 ********** ********** ********** ********** ********** ********** ********** ********** ********** **********
A*02:265 ********** ********** ********** ********** ********** ********** ********** ********** ********** **********
A*02:266 ********** ********** ********** ********** ********** ********** ********** ********** ********** **********
A*02:269 ********** ********** ********** ********** ********** ********** ********** ********** ********** **********
A*02:279 ********** ********** ********** ********** ********** ********** ********** ********** ********** **********
A*02:291 ---A------ ---------- ---------- ---------- ---------- ---------- ---------- ---------- ---------- ----------
A*02:313 ********** ********** ********** ********** ********** ********** ********** ********** ********** **********
A*02:356N ********** ********** ********** ********** ********** ********** ********** ********** ********** **********
A*02:376 ********** ********** ********** ********** ********** ********** ********** ********** ********** **********
A*02:380 ---A------ ---------- ---------- ---------- ---------- ---------- ---------- ---------- ---------- ----------
A*02:409 ********** ********** ********** ********** ********** ********** ********** ********** ********** **********
A*02:455 ********** ********** ********** ********** ********** ********** ********** ********** ********** **********
A*02:481 ********** ********** ********** ********** ********** ********** ********** ********** ********** **********
A*02:498 ---A------ ---------- ---------- ---------- ---------- ---------- ---------- ---------- ---------- ----------
A*02:524:02 ---A------ ---------- ---------- ---------- ---------- ---------- ---------- ---------- ---------- ----------
A*02:528:02 ---A------ ---------- ---------- ---------- ---------- ---------- ---------- ---------- ---------- ----------
A*02:533 ********** ********** ********** ********** ********** ********** ********** ********** ********** **********
A*02:538 ---A------ ---------- ---------- ---------- ---------- ---------- ---------- ---------- ---------- ----------
A*02:545 ---A------ ---------- ---------- ---------- ---------- ---------- ---------- ---------- ---------- ----------
A*02:549 ---A------ ---------- ---------- ---------- ---------- ---------- ---------- ---------- ---------- ----------
A*02:562 ---A------ ---------- ---------- ---------- ---------- ---------- ---------- ---------- ---------- ----------
A*02:564 ********** ********** ********** ********** ********** ********** ********** ********** ********** **********
A*02:570:02 ********** ********** ********** ********** ********** ********** ********** ********** ********** **********
A*02:597 ********** ********** ********** ********** ********** ********** ********** ********** ********** **********
A*02:602 ********** ********** ********** ********** ********** ********** ********** ********** ********** **********
A*02:603 ********** ********** ********** ********** ********** ********** ********** ********** ********** **********
A*02:610:02 ---A------ ---------- ---------- ---------- ---------- ---------- ---------- ---------- ---------- ----------
A*02:620 ********** ********** ********** ********** ********** ********** ********** ********** ********** **********
A*02:640 ---A------ ---------- ---------- ---------- ---------- ---------- ---------- ---------- ---------- ----------
A*02:642 ********** ********** ********** ********** ********** ********** ********** ********** ********** **********
A*02:645 ---A------ ---------- ---------- ---------- ---------- ---------- ---------- ---------- ---------- ----------
A*02:646 ---A------ ---------- ---------- ---------- ---------- ---------- ---------- ---------- ---------- ----------
A*02:647 ---A------ ---------- ---------- ---------- ---------- ---------- ---------- ---------- ---------- ----------
A*02:648 ---A------ ---------- ---------- ---------- ---------- ---------- ---------- ---------- ---------- ----------
A*02:649 ---A------ ---------- ---------- ---------- ---------- ---------- ---------- ---------- ---------- ----------
A*02:650 ---A------ ---------- ---------- ---------- ---------- ---------- ---------- ---------- ---------- ----------
A*02:651 ---A------ ---------- ---------- ---------- ---------- ---------- ---------- ---------- ---------- ----------
A*02:655 ---A------ ---------- ---------- ---------- ---------- ---------- ---------- ---------- ---------- ----------
A*02:656 ---A------ ---------- ---------- ---------- ---------- ---------- ---------- ---------- ---------- ----------
A*02:657 ---A------ ---------- ---------- ---------- ---------- ---------- ---------- ---------- ---------- ----------
A*02:658 ---A------ ---------- ---------- ---------- ---------- ---------- ---------- ---------- ---------- ----------
A*02:659 ---A------ ---------- ---------- ---------- ---------- ---------- ---------- ---------- ---------- ----------
A*02:660 ---A------ ---------- ---------- ---------- ---------- ---------- ---------- ---------- ---------- ----------
A*02:661 ---A------ ---------- ---------- ---------- ---------- ---------- ---------- ---------- ---------- ----------
A*02:662 ---A------ ---------- ---------- ---------- ---------- ---------- ---------- ---------- ---------- ----------
A*02:664 ********** ********** ********** ********** ********** ********** ********** ********** ********** **********
A*02:665 ********** ********** ********** ********** ********** ********** ********** ********** ********** **********
A*02:675N ********** ********** ********** ********** ********** ********** ********** ********** ********** **********
A*02:681 ********** ********** ********** ********** ********** ********** ********** ********** ********** **********
A*02:683 ********** ********** ********** ********** ********** ********** ********** ********** ********** **********
A*02:685 ********** ********** ********** ********** ********** ********** ********** ********** ********** **********
A*02:686 ---A------ ---------- ---------- ---------- ---------- ---------- ---------- ---------- ---------- ----------
A*02:689 ********** ********** ********** ********** ********** ********** ********** ********** ********** **********
A*02:690 ********** ********** ********** ********** ********** ********** ********** ********** ********** **********
A*02:695 ---A------ ---------- ---------- ---------- ---------- ---------- ---------- ---------- ---------- ----------
A*02:696N ********** ********** ********** ********** ********** ********** ********** ********** ********** **********
A*02:703 ---A------ ---------- ---------- ---------- ---------- ---------- ---------- ---------- ---------- ----------
A*02:704 ---A------ ---------- ---------- ---------- ---------- ---------- ---------- ---------- ---------- ----------
A*02:705 ********** ********** ********** ********** ********** ********** ********** ********** ********** **********
A*02:707 ---A------ ---------- ---------- ---------- ---------- ---------- ---------- ---------- ---------- ----------
A*02:709 ********** ********** ********** ********** ********** ********** ********** ********** ********** **********
A*02:710N ********** ********** ********** ********** ********** ********** ********** ********** ********** **********
A*02:711 ********** ********** ********** ********** ********** ********** ********** ********** ********** **********
A*02:713 ********** ********** ********** ********** ********** ********** ********** ********** ********** **********
A*02:715N ********** ********** ********** ********** ********** ********** ********** ********** ********** **********
A*02:716 ********** ********** ********** ********** ********** ********** ********** ********** ********** **********
A*02:717 ********** ********** ********** ********** ********** ********** ********** ********** ********** **********
A*02:718 ********** ********** ********** ********** ********** ********** ********** ********** ********** **********
A*02:719 ********** ********** ********** ********** ********** ********** ********** ********** ********** **********
A*02:720 ********** ********** ********** ********** ********** ********** ********** ********** ********** **********
A*02:721 ********** ********** ********** ********** ********** ********** ********** ********** ********** **********
A*02:722 ********** ********** ********** ********** ********** ********** ********** ********** ********** **********
A*02:724 ********** ********** ********** ********** ********** ********** ********** ********** ********** **********
A*02:726 ********** ********** ********** ********** ********** ********** ********** ********** ********** **********
A*02:727 ---A------ ---------- ---------- ---------- ---------- ---------- ---------- ---------- ---------- ----------
A*02:728 ---A------ ---------- ---------- ---------- ---------- ---------- ---------- ---------- ---------- ----------
A*02:729 ---A------ ---------- ---------- ---------- ---------- ---------- ---------- ---------- ---------- ----------
A*02:730 ---A------ ---------- ---------- ---------- ---------- ---------- ---------- ---------- ---------- ----------
A*02:731 ---A------ ---------- ---------- ---------- ---------- ---------- ---------- ---------- ---------- ----------
A*02:732 ---A------ ---------- ---------- ---------- ---------- ---------- ---------- ---------- ---------- ----------
A*02:733 ---A------ ---------- ---------- ---------- ---------- ---------- ---------- ---------- ---------- ----------
A*02:734 ---A------ ---------- ---------- ---------- ---------- ---------- ---------- ---------- ---------- ----------
A*02:735 ---A------ ---------- ---------- ---------- ---------- ---------- ---------- ---------- ---------- ----------
A*02:736 ---A------ ---------- ---------- ---------- ---------- ---------- ---------- ---------- ---------- ----------
A*02:737 ********** ********** ********** ********** ********** ********** ********** ********** ********** **********
A*02:738 ********** ********** ********** ********** ********** ********** ********** ********** ********** **********
A*02:739 ********** ********** ********** ********** ********** ********** ********** ********** ********** **********
A*02:740 ********** ********** ********** ********** ********** ********** ********** ********** ********** **********
A*02:741 ********** ********** ********** ********** ********** ********** ********** ********** ********** *****-----
A*02:742 ********** ********** ********** ********** ********** ********** ********** ********** ********** **********
A*02:743 ********** ********** ********** ********** ********** ********** ********** ********** ********** **********
A*02:744 ---A------ ---------- ---------- ---------- ---------- ---------- ---------- ---------- ---------- ----------
A*02:745 ---A------ ---------- ---------- ---------- ---------- ---------- ---------- ---------- ---------- ----------
A*02:746 ---A------ ---------- ---------- ---------- ---------- ---------- ---------- ---------- ---------- ----------
A*02:747 ---A------ ---------- ---------- ---------- ---------- ---------- ---------- ---------- ---------- ----------
A*02:748N ---A------ ---------- ---------- ---------- ---------- ---------- ---------- ---------- ---------- ----------
A*02:749 ---A------ ---------- ---------- ---------- ---------- ---------- ---------- ---------- ---------- ----------
A*02:750 ---A------ ---------- ---------- ---------- ---------- ---------- ---------- ---------- ---------- ----------
A*02:751 ********** ********** ********** ********** ********** ********** ********** ********** ********** **********
A*02:752 ********** ********** ********** ********** ********** ********** ********** ********** ********** **********
A*02:753 ********** ********** ********** ********** ********** ********** ********** ********** ********** **********
A*02:754 ********** ********** ********** ********** ********** ********** ********** ********** ********** **********
A*02:755 ********** ********** ********** ********** ********** ********** ********** ********** ********** **********
A*02:756 ********** ********** ********** ********** ********** ********** ********** ********** ********** **********
A*02:757 ********** ********** ********** ********** ********** ********** ********** ********** ********** **********
A*02:759 ********** ********** ********** ********** ********** ********** ********** ********** ********** **********
A*02:760N ********** ********** ********** ********** ********** ********** ********** ********** ********** **********
A*02:761 ********** ********** ********** ********** ********** ********** ********** ********** ********** **********
A*02:762 ********** ********** ********** ********** ********** ********** ********** ********** ********** **********
A*02:763 ********** ********** ********** ********** ********** ********** ********** ********** ********** **********
A*02:764 ********** ********** ********** ********** ********** ********** ********** ********** ********** **********
A*02:765 ********** ********** ********** ********** ********** ********** ********** ********** ********** **********
A*02:766 ********** ********** ********** ********** ********** ********** ********** ********** ********** **********
A*02:767 ********** ********** ********** ********** ********** ********** ********** ********** ********** **********
A*02:768 ********** ********** ********** ********** ********** ********** ********** ********** ********** **********
A*02:769 ********** ********** ********** ********** ********** ********** ********** ********** ********** **********
A*02:770 ********** ********** ********** ********** ********** ********** ********** ********** ********** **********
A*02:771 ********** ********** ********** ********** ********** ********** ********** ********** ********** **********
A*02:772 ********** ********** ********** ********** ********** ********** ********** ********** ********** **********
A*02:773N ********** ********** ********** ********** ********** ********** ********** ********** ********** **********
A*02:774 ********** ********** ********** ********** ********** ********** ********** ********** ********** **********
A*02:775N ********** ********** ********** ********** ********** ********** ********** ********** ********** **********
A*02:776 ********** ********** ********** ********** ********** ********** ********** ********** ********** **********
A*02:777 ********** ********** ********** ********** ********** ********** ********** ********** ********** **********
A*02:778 ********** ********** ********** ********** ********** ********** ********** ********** ********** **********
A*02:779 ********** ********** ********** ********** ********** ********** ********** ********** ********** **********
A*02:780 ********** ********** ********** ********** ********** ********** ********** ********** ********** **********
A*02:782 ********** ********** ********** ********** ********** ********** ********** ********** ********** **********
A*02:783 ---A------ ---------- ---------- ---------- ---------- ---------- ---------- ---------- ---------- ----------
A*02:784 ---A------ ---------- ---------- ---------- ---------- ---------- ---------- ---------- ---------- ----------
A*02:785 ---A------ ---------- ---------- ---------- ---------- ---------- ---------- ---------- ---------- ----------
A*02:786 ---A------ ---------- ---------- ---------- ---------- ---------- ---------- ---------- ---------- ----------
A*02:788N ********** ********** ********** ********** ********** ********** ********** ********** ********** **********
A*02:789N ********** ********** ********** ********** ********** ********** ********** ********** ********** **********
A*02:790 ---A------ ---------- ---------- ---------- ---------- ---------- ---------- ---------- ---------- ----------
A*02:791N ********** ********** ********** ********** ********** ********** ********** ********** ********** **********
A*02:792N ********** ********** ********** ********** ********** ********** ********** ********** ********** **********
A*02:793N ********** ********** ********** ********** ********** ********** ********** ********** ********** **********
A*02:794 ---A------ ---------- ---------- ---------- ---------- ---------- ---------- ---------- ---------- ----------
A*02:795 ********** ********** ********** ********** ********** ********** ********** ********** ********** **********
A*02:796N ---A------ ---------- ---------- ---------- ---------- ---------- ---------- ---------- ---------- ----------
A*02:798 ********** ********** ********** ********** ********** ********** ********** ********** ********** **********
A*02:799 ********** ********** ********** ********** ********** ********** ********** ********** ********** **********
A*02:800 ********** ********** ********** ********** ********** ********** ********** ********** ********** **********
A*02:802 ********** ********** ********** ********** ********** ********** ********** ********** ********** **********
A*02:803N ---A------ ---------- ---------- ---------- ---------- ---------- ---------- ---------- ---------- ----------
A*02:804 ---A------ ---------- ---------- ---------- ---------- ---------- ---------- ---------- ---------- ----------
A*02:806N ********** ********** ********** ********** ********** ********** ********** ********** ********** **********
A*02:807N ********** ********** ********** ********** ********** ********** ********** ********** ********** **********
A*02:808 ********** ********** ********** ********** ********** ********** ********** ********** ********** **********
A*02:810 ********** ********** ********** ********** ********** ********** ********** ********** ********** **********
A*02:811 ********** ********** ********** ********** ********** ********** ********** ********** ********** **********
A*02:812 ********** ********** ********** ********** ********** ********** ********** ********** ********** **********
A*02:813 ********** ********** ********** ********** ********** ********** ********** ********** ********** **********
A*02:815 ********** ********** ********** ********** ********** ********** ********** ********** ********** **********
A*02:816 ********** ********** ********** ********** ********** ********** ********** ********** ********** **********
A*02:817 ********** ********** ********** ********** ********** ********** ********** ********** ********** **********
A*02:818 ********** ********** ********** ********** ********** ********** ********** ********** ********** **********
A*02:819 ********** ********** ********** ********** ********** ********** ********** ********** ********** **********
A*02:820 ********** ********** ********** ********** ********** ********** ********** ********** ********** **********
A*02:821 ********** ********** ********** ********** ********** ********** ********** ********** ********** **********
A*02:822 ********** ********** ********** ********** ********** ********** ********** ********** ********** **********
A*02:823 ********** ********** ********** ********** ********** ********** ********** ********** ********** **********
A*02:824 ********** ********** ********** ********** ********** ********** ********** ********** ********** **********
A*02:825 ********** ********** ********** ********** ********** ********** ********** ********** ********** **********
A*03:01:01:01 ---------- ---------- ---------- ---------- ---------- --A------- ---------- ---------- ---------- ----------
A*03:01:01:02N ---------- ---------- ---------- ---------- ---------- --A------- ---------- ---------- ---------- ----------
A*03:01:01:03 ********** ********** ********** ********** ********** ********** ********** ********** ********** **********
A*03:01:01:04 ********** ********** ********** ********** ********** ********** ********** ********** ********** **********
A*03:01:01:05 ---------- ---------- ---------- ---------- ---------- --A------- ---------- ---------- ---------- ----------
A*03:01:01:06 ---------- ---------- ---------- ---------- ---------- --A------- ---------- ---------- ---------- ----------
A*03:01:01:07 ********** ********** ********** ********** ********** ********** ********** ********** ********** **********
A*03:01:01:08 ---------- ---------- ---------- ---------- ---------- --A------- ---------- ---------- ---------- ----------
A*03:01:01:09 ********** ********** ********** ********** ********** ********** ********** ********** ********** **********
A*03:01:01:10 ********** ********** ********** ********** ********** ********** ********** ********** ********** **********
A*03:01:01:11 ---------- ---------- ---------- ---------- ---------- --A------- ---------- ---------- ---------- ----------
A*03:01:01:12 ********** ********** ********** ********** ********** ********** ********** ********** ********** **********
A*03:01:01:13 ********** ********** ********** ********** ********** ********** ********** ********** ********** **********
A*03:01:01:14 ********** ********** ********** ********** ********** ********** ********** ********** ********** **********
A*03:01:01:15 ********** ********** ********** ********** ********** ********** ********** ********** ********** **********
A*03:01:01:16 ---------- ---------- ---------- ---------- ---------- --A------- ---------- ---------- ---------- ----------
A*03:01:01:17 ********** ********** ********** ********** ********** ********** ********** ********** ********** **********
A*03:01:01:18 ********** ********** ********** ********** ********** ********** ********** ********** ********** **********
A*03:01:01:19 ---------- ---------- ---------- ---------- ---------- --A------- ---------- ---------- ---------- ----------
A*03:01:01:20 ---------- ---------- ---------- ---------- ---------- --A------- ---------- ---------- ---------- ----------
A*03:01:01:21 ---------- ---------- ---------- ---------- ---------- --A------- ---------- ---------- ---------- ----------
A*03:01:01:22 ---------- ---------- ---------- ---------- ---------- --A------- ---------- ---------- ---------- ----------
A*03:01:01:23 ---------- ---------- ---------- ---------- ---------- --A------- ---------- ---------- ---------- ----------
A*03:01:01:24 ---------- ---------- ---------- ---------- ---------- --A------- ---------- ---------- ---------- ----------
A*03:01:02 ********** ********** ********** ********** ********** ********** ********** ********** ********** **********
A*03:01:03 ********** ********** ********** ********** ********** ********** ********** ********** ********** **********
A*03:01:11 ********** ********** ********** ********** ********** ********** ********** ********** ********** **********
A*03:01:14 ********** ********** ********** ********** ********** ********** ********** ********** ********** **********
A*03:01:15 ********** ********** ********** ********** ********** ********** ********** ********** ********** **********
A*03:01:16 ********** ********** ********** ********** ********** ********** ********** ********** ********** **********
A*03:01:17 ********** ********** ********** ********** ********** ********** ********** ********** ********** **********
A*03:01:39 ---------- ---------- ---------- ---------- ---------- --A------- ---------- ---------- ---------- ----------
A*03:01:58 ---------- ---------- ---------- ---------- ---------- --A------- ---------- ---------- ---------- ----------
A*03:01:59 ---------- ---------- ---------- ---------- ---------- --A------- ---------- ---------- ---------- ----------
A*03:01:60 ---------- ---------- ---------- ---------- ---------- --A------- ---------- ---------- ---------- ----------
A*03:01:63 ********** ********** ********** ********** ********** ********** ********** ********** ********** **********
A*03:01:64 ********** ********** ********** ********** ********** ********** ********** ********** ********** **********
A*03:01:65 ********** ********** ********** ********** ********** ********** ********** ********** ********** **********
A*03:01:66 ********** ********** ********** ********** ********** ********** ********** ********** ********** **********
A*03:01:67 ********** ********** ********** ********** ********** ********** ********** ********** ********** **********
A*03:01:68 ---------- ---------- ---------- ---------- ---------- --A------- ---------- ---------- ---------- ----------
A*03:01:69 ---------- ---------- ---------- ---------- ---------- --A------- ---------- ---------- ---------- ----------
A*03:01:70 ********** ********** ********** ********** ********** ********** ********** ********** ********** **********
A*03:01:71 ---------- ---------- ---------- ---------- ---------- --A------- ---------- ---------- ---------- ----------
A*03:01:72 ********** ********** ********** ********** ********** ********** ********** ********** ********** **********
A*03:01:73 ********** ********** ********** ********** ********** ********** ********** ********** ********** **********
A*03:01:74 ********** ********** ********** ********** ********** ********** ********** ********** ********** **********
A*03:01:75 ********** ********** ********** ********** ********** ********** ********** ********** ********** **********
A*03:01:76 ********** ********** ********** ********** ********** ********** ********** ********** ********** **********
A*03:01:77 ********** ********** ********** ********** ********** ********** ********** ********** ********** **********
A*03:01:78 ---------- ---------- ---------- ---------- ---------- --A------- ---------- ---------- ---------- ----------
A*03:02:01 ---------- ---------- ---------- ---------- ---------- --A------- ---------- ---------- ---------- ----------
A*03:02:04 ---------- ---------- ---------- ---------- ---------- --A------- ---------- ---------- ---------- ----------
A*03:05:01 ---------- ---------- ---------- ---------- ---------- --A------- ---------- ---------- ---------- ----------
A*03:06 ********** ********** ********** ********** ********** ********** ********** ********** ********** **********
A*03:07:01 ********** ********** ********** ********** ********** ********** ********** ********** ********** **********
A*03:08 ---------- ---------- ---------- ---------- ---------- --A------- ---------- ---------- ---------- ----------
A*03:09 ********** ********** ********** ********** ********** ********** ********** ********** ********** **********
A*03:10 ********** ********** ********** ********** ********** ********** ********** ********** ********** **********
A*03:11N ---------- ---------- ---------- ---------- ---------- --A------- ---------- ---------- ---------- ----------
A*03:20 ---------- ---------- ---------- ---------- ---------- --A------- ---------- ---------- ---------- ----------
A*03:21N ********** ********** ********** ********** ********** ********** ********** ********** ********** **********
A*03:22:01 ********** ********** ********** ********** ********** ********** ********** ********** ********** **********
A*03:25 ********** ********** ********** ********** ********** ********** ********** ********** ********** **********
A*03:36N ********** ********** ********** ********** ********** ********** *********- ---------- ---------- ----------
A*03:47 ********** ********** ********** ********** ********** ********** ********** ********** ********** **********
A*03:48 ********** ********** ********** ********** ********** ********** ********** ********** ********** **********
A*03:51:01 ********** ********** ********** ********** ********** ********** ********** ********** ********** **********
A*03:51:02 ********** ********** ********** ********** ********** ********** ********** ********** ********** **********
A*03:53 ********** ********** ********** ********** ********** ***------- ---------- ---------- ---------- ----------
A*03:56 ********** ********** ********** ********** ********** ********** ********** ********** ********** **********
A*03:57 ********** ********** ********** ********** ********** ********** ********** ********** ********** **********
A*03:62 ********** ********** ********** ********** ********** ********** ********** ********** ********** **********
A*03:64 ---------- ---------- ---------- ---------- ---------- --A------- ---------- ---------- ---------- ----------
A*03:71 ********** ********** ********** ********** ********** ********** ********** ********** ********** **********
A*03:88 ********** ********** ********** ********** ********** ********** ********** ********** ********** **********
A*03:89:02 ---------- ---------- ---------- ---------- ---------- --A------- ---------- ---------- ---------- ----------
A*03:103:02 ********** ********** ********** ********** ********** ********** ********** ********** ********** **********
A*03:123:01 ********** ********** ********** ********** ********** ********** ********** ********** ********** **--------
A*03:139 ---------- ---------- ---------- ---------- ---------- --A------- ---------- ---------- ---------- ----------
A*03:143 ********** ********** ********** ********** ********** ********** ********** ********** ********** **********
A*03:157:02 ---------- ---------- ---------- ---------- ---------- --A------- ---------- ---------- ---------- ----------
A*03:195 ---------- ---------- ---------- ---------- ---------- --A------- ---------- ---------- ---------- ----------
A*03:213 ---------- ---------- ---------- ---------- ---------- --A------- ---------- ---------- ---------- ----------
A*03:218 ********** ********** ********** ********** ********** ********** ********** ********** ********** **********
A*03:224 ---------- ---------- ---------- ---------- ---------- --A------- ---------- ---------- ---------- ----------
A*03:231:01 ---------- ---------- ---------- ---------- ---------- --A------- ---------- ---------- ---------- ----------
A*03:231:02 ---------- ---------- ---------- ---------- ---------- --A------- ---------- ---------- ---------- ----------
A*03:234Q ********** ********** ********** ********** ********** ********** ********** ********** ********** **********
A*03:238 ---------- ---------- ---------- ---------- ---------- --A------- ---------- ---------- ---------- ----------
A*03:243 ---------- ---------- ---------- ---------- ---------- --A------- ---------- ---------- ---------- ----------
A*03:251 ---------- ---------- ---------- ---------- ---------- --A------- ---------- ---------- ---------- ----------
A*03:258 ---------- ---------- ---------- ---------- ---------- --A------- ---------- ---------- ---------- ----------
A*03:259 ---------- ---------- ---------- ---------- ---------- --A------- ---------- ---------- ---------- ----------
A*03:261 ---------- ---------- ---------- ---------- ---------- --A------- ---------- ---------- ---------- ----------
A*03:262N ---------- ---------- ---------- ---------- ---------- --A------- ---------- ---------- ---------- ----------
A*03:263 ---------- ---------- ---------- ---------- ---------- --A------- ---------- ---------- ---------- ----------
A*03:264 ---------- ---------- ---------- ---------- ---------- --A------- ---------- ---------- ---------- ----------
A*03:265 ---------- ---------- ---------- ---------- ---------- --A------- ---------- ---------- ---------- ----------
A*03:266N ---------- ---------- ---------- ---------- ---------- --A------- ---------- ---------- ---------- ----------
A*03:267 ---------- ---------- ---------- ---------- ---------- --A------- ---------- ---------- ---------- ----------
A*03:268 ---------- ---------- ---------- ---------- ---------- --A------- ---------- ---------- ---------- ----------
A*03:269N ---------- ---------- ---------- ---------- ---------- --A------- ---------- ---------- ---------- ----------
A*03:270 ---------- ---------- ---------- ---------- ---------- --A------- ---------- ---------- ---------- ----------
A*03:271 ---------- ---------- ---------- ---------- ---------- --A------- ---------- ---------- ---------- ----------
A*03:272 ---------- ---------- ---------- ---------- ---------- --A------- ---------- ---------- ---------- ----------
A*03:279N ********** ********** ********** ********** ********** ********** ********** ********** ********** **********
A*03:283N ********** ********** ********** ********** ********** ***------- ---------- ---------- ---------- ----------
A*03:284N ---------- ---------- ---------- ---------- ---------- --A------- ---------- ---------- ---------- ----------
A*03:288 ********** ********** ********** ********** ********** ********** ********** ********** ********** **********
A*03:291 ********** ********** ********** ********** ********** ********** ********** ********** ********** **********
A*03:292 ********** ********** ********** ********** ********** ********** ********** ********** ********** **********
A*03:293 ********** ********** ********** ********** ********** ********** ********** ********** ********** **********
A*03:294 ********** ********** ********** ********** ********** ********** ****------ ---------- ---------- ----------
A*03:295 ---------- ---------- ---------- ---------- ---------- --A------- ---------- ---------- ---------- ----------
A*03:296 ---------- ---------- ---------- ---------- ---------- --A------- ---------- ---------- ---------- ----------
A*03:297N ---------- ---------- ---------- ---------- ---------- --A------- ---------- ---------- ---------- ----------
A*03:298 ---------- ---------- ---------- ---------- ---------- --A------- ---------- ---------- ---------- ----------
A*03:299 ---------- ---------- ---------- ---------- ---------- --A------- ---------- ---------- ---------- ----------
A*03:300 ---------- ---------- ---------- ---------- ---------- --A------- ---------- ---------- ---------- ----------
A*03:301 ********** ********** ********** ********** ********** ********** ********** ********** ********** **********
A*03:302 ********** ********** ********** ********** ********** ********** ********** ********** ********** **********
A*03:303 ********** ********** ********** ********** ********** ********** ********** ********** ********** **********
A*03:304 ********** ********** ********** ********** ********** ********** ********** ********** ********** **********
A*03:305 ---------- ---------- ---------- ---------- ---------- --A------- ---------- ---------- ---------- ----------
A*03:306 ********** ********** ********** ********** ********** ********** ********** ********** ********** **********
A*03:307 ---------- ---------- ---------- ---------- ---------- --A------- ---------- ---------- ---------- ----------
A*03:308 ---------- ---------- ---------- ---------- ---------- --A------- ---------- ---------- ---------- ----------
A*03:309 ---------- ---------- ---------- ---------- ---------- --A------- ---------- ---------- ---------- ----------
A*03:310 ---------- ---------- ---------- ---------- ---------- --A------- ---------- ---------- ---------- ----------
A*03:311 ---------- ---------- ---------- ---------- ---------- --A------- ---------- ---------- ---------- ----------
A*03:312 ********** ********** ********** ********** ********** ********** ********** ********** ********** **********
A*03:313 ********** ********** ********** ********** ********** ********** ********** ********** ********** **********
A*03:314 ********** ********** ********** ********** ********** ********** ********** ********** ********** **********
A*03:316 ********** ********** ********** ********** ********** ********** ********** ********** ********** **********
A*03:317 ********** ********** ********** ********** ********** ********** ********** ********** ********** **********
A*03:318 ********** ********** ********** ********** ********** ********** ********** ********** ********** **********
A*03:320 ********** ********** ********** ********** ********** ********** ********** ********** ********** **********
A*03:321 ********** ********** ********** ********** ********** ********** ********** ********** ********** **********
A*03:322 ********** ********** ********** ********** ********** ********** ********** ********** ********** **********
A*03:323N ---------- ---------- ---------- ---------- ---------- --A------- ---------- ---------- ---------- ----------
A*03:324 ---------- ---------- ---------- ---------- ---------- --A------- ---------- ---------- ---------- ----------
A*03:325 ---------- ---------- ---------- ---------- ---------- --A------- ---------- ---------- ---------- ----------
A*03:326 ---------- ---------- ---------- ---------- ---------- --A------- ---------- ---------- ---------- ----------
A*03:327 ---------- ---------- ---------- ---------- ---------- --A------- ---------- ---------- ---------- ----------
A*03:328 ---------- ---------- ---------- ---------- ---------- --A------- ---------- ---------- ---------- ----------
A*03:329N ********** ********** ********** ********** ********** ********** ********** ********** ********** **********
A*03:331 ********** ********** ********** ********** ********** ********** ********** ********** ********** **********
A*03:332 ********** ********** ********** ********** ********** ********** ********** ********** ********** **********
A*03:333 ********** ********** ********** ********** ********** ********** ********** ********** ********** **********
A*03:334N ---------- ---------- ---------- ---------- ---------- --A------- ---------- ---------- ---------- ----------
A*11:01:01:01 --A------- ---------- ---------- ---------- ---------- ---------- ---------- ---------- ---------- ----------
A*11:01:01:02 ********** ********** ********** ********** ********** ********** ********** ********** ********** **********
A*11:01:01:03 --A------- ---------- ---------- ---------- ---------- ---------- ---------- ---------- ---------- ----------
A*11:01:01:04 ********** ********** ********** ********** ********** ********** ********** ********** ********** **********
A*11:01:01:05 ********** ********** ********** ********** ********** ********** ********** ********** ********** **********
A*11:01:01:06 ********** ********** ********** ********** ********** ********** ********** ********** ********** **********
A*11:01:01:07 --A------- ---------- ---------- ---------- ---------- ---------- ---------- ---------- ---------- ----------
A*11:01:01:08 --A------- ---------- ---------- ---------- ---------- ---------- ---------- ---------- ---------- ----------
A*11:01:01:09 ********** ********** ********** ********** ********** ********** ********** ********** ********** **********
A*11:01:01:10 ********** ********** ********** ********** ********** ********** ********** ********** ********** **********
A*11:01:01:11 ********** ********** ********** ********** ********** ********** ********** ********** ********** **********
A*11:01:01:12 --A------- ---------- ---------- ---------- ---------- ---------- ---------- ---------- ---------- ----------
A*11:01:01:13 --A------- ---------- ---------- ---------- ---------- ---------- ---------- ---------- ---------- ----------
A*11:01:01:14 --A------- ---------- ---------- ---------- ---------- ---------- ---------- ---------- ---------- ----------
A*11:01:01:15 ********** ********** ********** ********** ********** ********** ********** ********** ********** **********
A*11:01:02 --A------- ---------- ---------- ---------- ---------- ---------- ---------- ---------- ---------- ----------
A*11:01:18 --A------- ---------- ---------- ---------- ---------- ---------- ---------- ---------- ---------- ----------
A*11:01:36 ********** ********** ********** ********** ********** ********** ********** ********** ********** **********
A*11:01:68 --A------- ---------- ---------- ---------- ---------- ---------- ---------- ---------- ---------- ----------
A*11:01:72 ********** ********** ********** ********** ********** ********** ********** ********** ********** **********
A*11:01:73 --A------- ---------- ---------- ---------- ---------- ---------- ---------- ---------- ---------- ----------
A*11:01:74 --A------- ---------- ---------- ---------- ---------- ---------- ---------- ---------- ---------- ----------
A*11:01:75 --A------- ---------- ---------- ---------- ---------- ---------- ---------- ---------- ---------- ----------
A*11:01:79 --A------- ---------- ---------- ---------- ---------- ---------- ---------- ---------- ---------- ----------
A*11:01:80 ********** ********** ********** ********** ********** ********** ********** ********** ********** **********
A*11:01:81 --A------- ---------- ---------- ---------- ---------- ---------- ---------- ---------- ---------- ----------
A*11:01:82 --A------- ---------- ---------- ---------- ---------- ---------- ---------- ---------- ---------- ----------
A*11:01:83 ********** ********** ********** ********** ********** ********** ********** ********** ********** **********
A*11:01:84 ********** ********** ********** ********** ********** ********** ********** ********** ********** **********
A*11:01:85 --A------- ---------- ---------- ---------- ---------- ---------- ---------- ---------- ---------- ----------
A*11:01:86 ********** ********** ********** ********** ********** ********** ********** ********** ********** **********
A*11:02:01 --A------- ---------- ---------- ---------- ---------- ---------- ---------- ---------- ---------- ----------
A*11:03 --A------- ---------- ---------- ---------- ---------- ---------- ---------- ---------- ---------- ----------
A*11:04 --A------- ---------- ---------- ---------- ---------- ---------- ---------- ---------- ---------- ----------
A*11:05 --A------- ---------- ---------- ---------- ---------- ---------- ---------- ---------- ---------- ----------
A*11:08 ********** ********** ********** ********** ********** ********** ********** ********** ********** **********
A*11:09 --A------- ---------- ---------- ---------- ---------- ---------- ---------- ---------- ---------- ----------
A*11:10 ********** ********** ********** ********** ********** ********** ********** ********** ********** **********
A*11:21N ********** ********** ********** ********** ********** ********** ********** ********** ********** **********
A*11:25:01 ********** ********** ********** ********** ********** ********** ********** ********** ********** **********
A*11:29 --A------- ---------- ---------- ---------- ---------- ---------- ---------- ---------- ---------- ----------
A*11:50Q --A------- ---------- ---------- ---------- ---------- ---------- ---------- ---------- ---------- ----------
A*11:60 ********** ********** ********** ********** ********** ********** ********** ********** ********** **********
A*11:69N ***------- ---------- ---------- ---------- ---------- ---------- ---------- ---------- ---------- ----------
A*11:74 ********** ********** ********** ********** ********** ********** ********** ********** ********** **********
A*11:75 ********** ********** ********** ********** ********** ********** ********** ********** ********** **********
A*11:77 ********** ********** ********** ********** ********** ********** ********** ********** ********** **********
A*11:86 --A------- ---------- ---------- ---------- ---------- ---------- ---------- ---------- ---------- ----------
A*11:110 ********** ********** ********** ********** ********** ********** ********** ********** ********** **********
A*11:126 --A------- ---------- ---------- ---------- ---------- ---------- ---------- ---------- ---------- ----------
A*11:137:02N --A------- ---------- ---------- ---------- ---------- ---------- ---------- ---------- ---------- ----------
A*11:153:02 --A------- ---------- ---------- ---------- ---------- ---------- ---------- ---------- ---------- ----------
A*11:160 --A------- ---------- ---------- ---------- ---------- ---------- ---------- ---------- ---------- ----------
A*11:172 ********** ********** ********** ********** ********** ********** ********** ********** *********- ----------
A*11:183 --A------- ---------- ---------- ---------- ---------- ---------- ---------- ---------- ---------- ----------
A*11:190 ********** ********** ********** ********** ********** ********** ********** ********** ********** **********
A*11:192 --A------- ---------- ---------- ---------- ---------- ---------- ---------- ---------- ---------- ----------
A*11:210N ********** ********** ********** ********** ********** ********** ********** ********** ********** **********
A*11:215N --A------- ---------- ---------- ---------- ---------- ---------- ---------- ---------- ---------- ----------
A*11:221 --A------- ---------- ---------- ---------- ---------- ---------- ---------- ---------- ---------- ----------
A*11:248 ********** ********** ********** ********** ********** ********** ********** ********** ********** **********
A*11:250 --A------- ---------- ---------- ---------- ---------- ---------- ---------- ---------- ---------- ----------
A*11:252 --A------- ---------- ---------- ---------- ---------- ---------- ---------- ---------- ---------- ----------
A*11:253 --A------- ---------- ---------- ---------- ---------- ---------- ---------- ---------- ---------- ----------
A*11:254 --A------- ---------- ---------- ---------- ---------- ---------- ---------- ---------- ---------- ----------
A*11:255 ********** ********** ********** ********** ********** ********** ********** ********** ********** **********
A*11:256Q ********** ********** ********** ********** ********** ********** ********** ********** ********** **********
A*11:257 --A------- ---------- ---------- ---------- ---------- ---------- ---------- ---------- ---------- ----------
A*11:261 ********** ********** ********** ********** ********** ********** ********** ********** ********** **********
A*11:263 ********** ********** ********** ********** ********** ********** ********** ********** ********** **********
A*11:265 ********** ********** ********** ********** ********** ********** ********** ********** ********** **********
A*11:269 --A------- ---------- ---------- ---------- ---------- ---------- ---------- ---------- ---------- ----------
A*11:270 ********** ********** ********** ********** ********** ********** ********** ********** ********** **********
A*11:271 ********** ********** ********** ********** ********** ********** ********** ********** ********** *****-----
A*11:272Q ********** ********** ********** ********** ********** ********** ********** ********** ********** **********
A*11:273 ********** ********** ********** ********** ********** ********** ********** ********** ********** **********
A*11:274 ********** ********** ********** ********** ********** ********** ********** ********** ********** **********
A*11:275 ********** ********** ********** ********** ********** ********** ********** ********** ********** **********
A*11:276 ********** ********** ********** ********** ********** ********** ********** ********** ********** **********
A*11:277 ********** ********** ********** ********** ********** ********** ********** ********** ********** **********
A*11:278 ********** ********** ********** ********** ********** ********** ********** ********** ********** **********
A*11:279 --A------- ---------- ---------- ---------- ---------- ---------- ---------- ---------- ---------- ----------
A*11:282 --A------- ---------- ---------- ---------- ---------- ---------- ---------- ---------- ---------- ----------
A*11:283 --A------- ---------- ---------- ---------- ---------- ---------- ---------- ---------- ---------- ----------
A*11:284 --A------- ---------- ---------- ---------- ---------- ---------- ---------- ---------- ---------- ----------
A*11:285 --A------- ---------- ---------- ---------- ---------- ---------- ---------- ---------- ---------- ----------
A*11:286 --A------- ---------- ---------- ---------- ---------- ---------- ---------- ---------- ---------- ----------
A*11:287N --A------- ---------- ---------- ---------- ---------- ---------- ---------- ---------- ---------- ----------
A*11:288 ********** ********** ********** ********** ********** ********** ********** ********** ********** **********
A*11:289 ********** ********** ********** ********** ********** ********** ********** ********** ********** **********
A*11:290 --A------- ---------- ---------- ---------- ---------- ---------- ---------- ---------- ---------- ----------
A*11:291 ********** ********** ********** ********** ********** ********** ********** ********** ********** **********
A*11:293 ********** ********** ********** ********** ********** ********** ********** ********** ********** **********
A*11:295 ********** ********** ********** ********** ********** ********** ********** ********** ********** **********
A*11:296 ********** ********** ********** ********** ********** ********** ********** ********** ********** **********
A*11:300 ********** ********** ********** ********** ********** ********** ********** ********** ********** **********
A*11:301 ********** ********** ********** ********** ********** ********** ********** ********** ********** **********
A*11:303 ********** ********** ********** ********** ********** ********** ********** ********** ********** **********
A*11:304 ********** ********** ********** ********** ********** ********** ********** ********** ********** **********
A*11:305 ********** ********** ********** ********** ********** ********** ********** ********** ********** **********
A*11:306 ********** ********** ********** ********** ********** ********** ********** ********** ********** **********
A*11:307 --A------- ---------- ---------- ---------- ---------- ---------- ---------- ---------- ---------- ----------
A*11:308 --A------- ---------- ---------- ---------- ---------- ---------- ---------- ---------- ---------- ----------
A*11:309 --A------- ---------- ---------- ---------- ---------- ---------- ---------- ---------- ---------- ----------
A*11:310N ********** ********** ********** ********** ********** ********** ********** ********** ********** **********
A*11:311 ********** ********** ********** ********** ********** ********** ********** ********** ********** **********
A*11:312 --A------- ---------- ---------- ---------- ---------- ---------- ---------- ---------- ---------- ----------
A*23:01:01:01 ---A------ ---------- ---------- ---------- ---------- ---------- ---------- ---------- ---------- ----------
A*23:01:01:02 ********** ********** ********** ********** ********** ********** ********** ********** ********** **********
A*23:01:01:03 ********** ********** ********** ********** ********** ********** ********** ********** ********** **********
A*23:01:01:04 ********** ********** ********** ********** ********** ********** ********** ********** ********** **********
A*23:01:10 ********** ********** ********** ********** ********** ********** ********** ********** ********** **********
A*23:01:19 ********** ********** ********** ********** ********** ********** ********** ********** ********** **********
A*23:01:20 ---A------ ---------- ---------- ---------- ---------- ---------- ---------- ---------- ---------- ----------
A*23:01:21 ********** ********** ********** ********** ********** ********** ********** ********** ********** **********
A*23:01:22 ---A------ ---------- ---------- ---------- ---------- ---------- ---------- ---------- ---------- ----------
A*23:01:23 ********** ********** ********** ********** ********** ********** ********** ********** ********** **********
A*23:01:24 ********** ********** ********** ********** ********** ********** ********** ********** ********** **********
A*23:01:25 ********** ********** ********** ********** ********** ********** ********** ********** ********** **********
A*23:01:26 ---A------ ---------- ---------- ---------- ---------- ---------- ---------- ---------- ---------- ----------
A*23:03:02 ---A------ ---------- ---------- ---------- ---------- ---------- ---------- ---------- ---------- ----------
A*23:04 ********** ********** ********** ********** ********** ********** ********** ********** ********** **********
A*23:05 ---A------ ---------- ---------- ---------- ---------- ---------- ---------- ---------- ---------- ----------
A*23:06 ********** ********** ********** ********** ********** ********** ********** ********** ********** **********
A*23:09 ********** ********** ********** ********** ********** ********** ********** ********** ********** **********
A*23:11N ********** ********** ********** ********** ********** ********** ********** ********** ********** **********
A*23:15 ---A------ ---------- ---------- ---------- ---------- ---------- ---------- ---------- ---------- ----------
A*23:17:01:01 ---A------ ---------- ---------- ---------- ---------- ---------- ---------- ---------- ---------- ----------
A*23:17:01:02 ********** ********** ********** ********** ********** ********** ********** ********** ********** **********
A*23:17:01:03 ********** ********** ********** ********** ********** ********** ********** ********** ********** **********
A*23:18 ---A------ ---------- ---------- ---------- ---------- ---------- ---------- ---------- ---------- ----------
A*23:19N ---A------ ---------- ---------- ---------- ---------- ---------- ---------- ---------- ---------- ----------
A*23:30 ---A------ ---------- ---------- ---------- ---------- ---------- ---------- ---------- ---------- ----------
A*23:38N ********** ********** ********** ********** ********** ********** ********** ********** ********** **********
A*23:65 ---A------ ---------- ---------- ---------- ---------- ---------- ---------- ---------- ---------- ----------
A*23:68 ---A------ ---------- ---------- ---------- ---------- ---------- ---------- ---------- ---------- ----------
A*23:76 ---A------ ---------- ---------- ---------- ---------- ---------- ---------- ---------- ---------- ----------
A*23:77 ---A------ ---------- ---------- ---------- ---------- ---------- ---------- ---------- ---------- ----------
A*23:78 ---A------ ---------- ---------- ---------- ---------- ---------- ---------- ---------- ---------- ----------
A*23:79 ---A------ ---------- ---------- ---------- ---------- ---------- ---------- ---------- ---------- ----------
A*23:80 ---A------ ---------- ---------- ---------- ---------- ---------- ---------- ---------- ---------- ----------
A*23:84N ********** ********** ********** ********** ********** ********** ********** ********** ********** **********
A*23:85 ********** ********** ********** ********** ********** ********** ********** ********** ********** **********
A*23:86 ********** ********** ********** ********** ********** ********** ********** ********** ********** **********
A*23:87 ********** ********** ********** ********** ********** ********** ********** ********** ********** **********
A*23:88 ********** ********** ********** ********** ********** ********** ********** ********** ********** **********
A*23:89 ---A------ ---------- ---------- ---------- ---------- ---------- ---------- ---------- ---------- ----------
A*23:90 ********** ********** ********** ********** ********** ********** ********** ********** ********** **********
A*23:91N ---A------ ---------- ---------- ---------- ---------- ---------- ---------- ---------- ---------- ----------
A*23:92 ********** ********** ********** ********** ********** ********** ********** ********** ********** **********
A*24:02:01:01 ---A------ ---------- ---------- ---------- ---------- ---------- ---------- ---------- ---------- ----------
A*24:02:01:02L ---A------ ---------- ---------- ---------- ---------- ---------- ---------- ---------- ---------- ----------
A*24:02:01:03 ********** ********** ********** ********** ********** ********** ********** ********** ********** **********
A*24:02:01:04 ---A------ ---------- ---------- ---------- ---------- ---------- ---------- ---------- ---------- ----------
A*24:02:01:05 ********** ********** ********** ********** ********** ********** ********** ********** ********** **********
A*24:02:01:06 ---A------ ---------- ---------- ---------- ---------- ---------- ---------- ---------- ---------- ----------
A*24:02:01:07 ---A------ ---------- ---------- ---------- ---------- ---------- ---------- ---------- ---------- ----------
A*24:02:01:08 ---A------ ---------- ---------- ---------- ---------- ---------- ---------- ---------- ---------- ----------
A*24:02:01:09 ---A------ ---------- ---------- ---------- ---------- ---------- ---------- ---------- ---------- ----------
A*24:02:01:10 ********** ********** ********** ********** ********** ********** ********** ********** ********** **********
A*24:02:01:11 ********** ********** ********** ********** ********** ********** ********** ********** ********** **********
A*24:02:01:12 ---A------ ---------- ---------- ---------- ---------- ---------- ---------- ---------- ---------- ----------
A*24:02:01:13 ********** ********** ********** ********** ********** ********** ********** ********** ********** **********
A*24:02:01:14 ---A------ ---------- ---------- ---------- ---------- ---------- ---------- ---------- ---------- ----------
A*24:02:01:15 ---A------ ---------- ---------- ---------- ---------- ---------- ---------- ---------- ---------- ----------
A*24:02:01:16 ---A------ ---------- ---------- ---------- ---------- ---------- ---------- ---------- ---------- ----------
A*24:02:01:17 ---A------ ---------- ---------- ---------- ---------- ---------- ---------- ---------- ---------- ----------
A*24:02:01:18 ---A------ ---------- ---------- ---------- ---------- ---------- ---------- ---------- ---------- ----------
A*24:02:01:19 ---A------ ---------- ---------- ---------- ---------- ---------- ---------- ---------- ---------- ----------
A*24:02:01:20 ---A------ ---------- ---------- ---------- ---------- ---------- ---------- ---------- ---------- ----------
A*24:02:02 ---A------ ---------- ---------- ---------- ---------- ---------- ---------- ---------- ---------- ----------
A*24:02:03Q ********** ****------ ---------- ---------- ---------- ---------- ---------- ---------- ---------- ----------
A*24:02:04 ---A------ ---------- ---------- ---------- ---------- ---------- ---------- ---------- ---------- ----------
A*24:02:05 ---A------ ---------- ---------- ---------- ---------- ---------- ---------- ---------- ---------- ----------
A*24:02:10 ********** ********** ---------- ---------- ---------- ---------- ---------- ---------- ---------- ----------
A*24:02:100 ---A------ ---------- ---------- ---------- ---------- ---------- ---------- ---------- ---------- ----------
A*24:02:101 ********** ********** ********** ********** ********** ********** ********** ********** ********** **********
A*24:02:102 ********** ********** ********** ********** ********** ********** ********** ********** ********** **********
A*24:02:103 ********** ********** ********** ********** ********** ********** ********** ********** ********** **********
A*24:02:104 ********** ********** ********** ********** ********** ********** ********** ********** ********** **********
A*24:02:105 ********** ********** ********** ********** ********** ********** ********** ********** ********** **********
A*24:02:106 ********** ********** ********** ********** ********** ********** ********** ********** ********** **********
A*24:02:107 ---A------ ---------- ---------- ---------- ---------- ---------- ---------- ---------- ---------- ----------
A*24:02:108 ********** ********** ********** ********** ********** ********** ********** ********** ********** **********
A*24:02:109 ********** ********** ********** ********** ********** ********** ********** ********** ********** **********
A*24:02:110 ********** ********** ********** ********** ********** ********** ********** ********** ********** **********
A*24:02:111 ********** ********** ********** ********** ********** ********** ********** ********** ********** **********
A*24:02:112 ********** ********** ********** ********** ********** ********** ********** ********** ********** **********
A*24:02:113 ********** ********** ********** ********** ********** ********** ********** ********** ********** **********
A*24:02:114 ---A------ ---------- ---------- ---------- ---------- ---------- ---------- ---------- ---------- ----------
A*24:02:115 ********** ********** ********** ********** ********** ********** ********** ********** ********** **********
A*24:02:13 ---A------ ---------- ---------- ---------- ---------- ---------- ---------- ---------- ---------- ----------
A*24:02:25 ********** ********** ********** ********** ********** ********** ********** ********** ********** **********
A*24:02:26 ********** ********** ********** ********** ********** ********** ********** ********** ********** **********
A*24:02:40 ---A------ ---------- ---------- ---------- ---------- ---------- ---------- ---------- ---------- ----------
A*24:02:43 ---A------ ---------- ---------- ---------- ---------- ---------- ---------- ---------- ---------- ----------
A*24:02:65 ********** ********** ********** ********** ********** ********** ********** ********** ********** **********
A*24:02:78 ********** ********** ********** ********** ********** ********** ********** ********** ********** **********
A*24:02:79 ********** ********** ********** ********** ********** ********** ********** ********** ********** **********
A*24:02:85 ---A------ ---------- ---------- ---------- ---------- ---------- ---------- ---------- ---------- ----------
A*24:02:98 ********** ********** ********** ********** ********** ********** ********** ********** ********** **********
A*24:02:99 ---A------ ---------- ---------- ---------- ---------- ---------- ---------- ---------- ---------- ----------
A*24:03:01:01 ---A------ ---------- ---------- ---------- ---------- ---------- ---------- ---------- ---------- ----------
A*24:03:01:02 ********** ********** ********** ********** ********** ********** ********** ********** ********** **********
A*24:03:02 ********** ********** ********** ********** ********** ********** ********** ********** ********** **********
A*24:03:03 ---A------ ---------- ---------- ---------- ---------- ---------- ---------- ---------- ---------- ----------
A*24:03:04 ---A------ ---------- ---------- ---------- ---------- ---------- ---------- ---------- ---------- ----------
A*24:05:01 ---A------ ---------- ---------- ---------- ---------- ---------- ---------- ---------- ---------- ----------
A*24:05:02 ---A------ ---------- ---------- ---------- ---------- ---------- ---------- ---------- ---------- ----------
A*24:07:01 ---A------ ---------- ---------- ---------- ---------- ---------- ---------- ---------- ---------- ----------
A*24:08 ---A------ ---------- ---------- ---------- ---------- ---------- ---------- ---------- ---------- ----------
A*24:09N ---A------ ---------- ---------- ---------- ---------- ---------- ---------- ---------- ---------- ----------
A*24:10:01 ---A------ ---------- ---------- ---------- ---------- ---------- ---------- ---------- ---------- ----------
A*24:11N ---A------ ---------- ---------- ---------- ---------- ---------- ---------- ---------- ---------- ----------
A*24:13:02 ********** ********** ********** ********** ********** ********** ********** ********** ********** **********
A*24:14:01:01 ********** ********** ********** ********** ********** ********** ********** ********** ********** **********
A*24:14:01:02 ********** ********** ********** ********** ********** ********** ********** ********** ********** **********
A*24:14:01:03 ********** ********** ********** ********** ********** ********** ********** ********** ********** **********
A*24:17 ---A------ ---------- ---------- ---------- ---------- ---------- ---------- ---------- ---------- ----------
A*24:20:01:01 ---A------ ---------- ---------- ---------- ---------- ---------- ---------- ---------- ---------- ----------
A*24:20:01:02 ---A------ ---------- ---------- ---------- ---------- ---------- ---------- ---------- ---------- ----------
A*24:23 ********** ********** ********** ********** ********** ********** ********** ********** ********** **********
A*24:25 ********** ********** ********** ********** ********** ********** ********** ********** ********** **********
A*24:28 ********** ********** ********** ********** ********** ********** ********** ********** ********** **********
A*24:29 ---A------ ---------- ---------- ---------- ---------- ---------- ---------- ---------- ---------- ----------
A*24:30 ---A------ ---------- ---------- ---------- ---------- ---------- ---------- ---------- ---------- ----------
A*24:31 ********** ********** ********** ********** ********** ********** ********** ********** ********** **********
A*24:32 ********** ********** ********** ********** ********** ********** ********** ********** ********** **********
A*24:33 ---A------ ---------- ---------- ---------- ---------- ---------- ---------- ---------- ---------- ----------
A*24:35 ********** ********** ********** ********** ********** ********** ********** ********** ********** **********
A*24:36N ---A------ ---------- ---------- ---------- ---------- ---------- ---------- ---------- ---------- ----------
A*24:37 ********** ********** ********** ********** ********** ********** ********** ********** ********** **********
A*24:48N ********** ********** ********** ********** ********** ********** ********** ********** ********** **********
A*24:53 ---A------ ---------- ---------- ---------- ---------- ---------- ---------- ---------- ---------- ----------
A*24:54 ********** ********** ********** ********** ********** ********** ********** ********** ********** **********
A*24:56 ---A------ ---------- ---------- ---------- ---------- ---------- ---------- ---------- ---------- ----------
A*24:58 ********** ********** ********** ********** ********** ********** ********** ********** ********** **********
A*24:61 ********** ********** ********** ********** ********** ********** ********** ********** ********** **********
A*24:68 ---A------ ---------- ---------- ---------- ---------- ---------- ---------- ---------- ---------- ----------
A*24:81 ********** ********** ********** ********** ********** ********** ********** ********** ********** **********
A*24:86N ---A------ ---------- ---------- ---------- ---------- ---------- ---------- ---------- ---------- ----------
A*24:90:01N ********** ********** ********** ********** ********** ********** ********** ********** ********** **********
A*24:95 ********** ********** ********** ********** ********** ********** ********** ********** ********** **********
A*24:116 ********** ********** ********** ********** ********** ********** ********** ********** ********** **********
A*24:122 ********** ********** ********** ********** ********** ********** ********** ********** ********** **********
A*24:132N ********** ********** ********** ********** ********** ********** ********** ********** ********** **********
A*24:135:01 ********** ********** ********** ********** ********** ********** ********** ********** ********** **********
A*24:148 ********** ********** ********** ********** ********** ********** ********** ********** ********** **********
A*24:152 ********** ********** ********** ********** ********** ********** ********** ********** ********** **********
A*24:183N ********** ********** ********** ********** ********** ********** ********** ********** ********** **********
A*24:207:02 ---A------ ---------- ---------- ---------- ---------- ---------- ---------- ---------- ---------- ----------
A*24:208:02 ********** ********** ********** ********** ********** ********** ********** ********** ********** **********
A*24:215 ********** ********** ********** ********** ********** ********** ********** ********** ********** **********
A*24:234 ********** ********** ********** ********** ********** ********** ********** ********** ********** **********
A*24:252N ---A------ ---------- ---------- ---------- ---------- ---------- ---------- ---------- ---------- ----------
A*24:280 ********** ********** ********** ********** ********** ********** ********** ********** ********** **********
A*24:293 ********** ********** ********** ********** ********** ********** ********** ********** ********** **********
A*24:302 ---A------ ---------- ---------- ---------- ---------- ---------- ---------- ---------- ---------- ----------
A*24:314 ---A------ ---------- ---------- ---------- ---------- ---------- ---------- ---------- ---------- ----------
A*24:331 ---A------ ---------- ---------- ---------- ---------- ---------- ---------- ---------- ---------- ----------
A*24:341 ---A------ ---------- ---------- ---------- ---------- ---------- ---------- ---------- ---------- ----------
A*24:353 ********** ********** ********** ********** ********** ********** ********** ********** ********** **********
A*24:355 ---A------ ---------- ---------- ---------- ---------- ---------- ---------- ---------- ---------- ----------
A*24:356 ---A------ ---------- ---------- ---------- ---------- ---------- ---------- ---------- ---------- ----------
A*24:357N ---A------ ---------- ---------- ---------- ---------- ---------- ---------- ---------- ---------- ----------
A*24:358 ---A------ ---------- ---------- ---------- ---------- ---------- ---------- ---------- ---------- ----------
A*24:359N ---A------ ---------- ---------- ---------- ---------- ---------- ---------- ---------- ---------- ----------
A*24:361 ---A------ ---------- ---------- ---------- ---------- ---------- ---------- ---------- ---------- ----------
A*24:362 ---A------ ---------- ---------- ---------- ---------- ---------- ---------- ---------- ---------- ----------
A*24:363 ---A------ ---------- ---------- ---------- ---------- ---------- ---------- ---------- ---------- ----------
A*24:364 ---A------ ---------- ---------- ---------- ---------- ---------- ---------- ---------- ---------- ----------
A*24:367 ---A------ ---------- ---------- ---------- ---------- ---------- ---------- ---------- ---------- ----------
A*24:368 ---A------ ---------- ---------- ---------- ---------- ---------- ---------- ---------- ---------- ----------
A*24:369 ---A------ ---------- ---------- ---------- ---------- ---------- ---------- ---------- ---------- ----------
A*24:370N ---A------ ---------- ---------- ---------- ---------- ---------- ---------- ---------- ---------- ----------
A*24:371 ---A------ ---------- ---------- ---------- ---------- ---------- ---------- ---------- ---------- ----------
A*24:372 ---A------ ---------- ---------- ---------- ---------- ---------- ---------- ---------- ---------- ----------
A*24:373 ---A------ ---------- ---------- ---------- ---------- ---------- ---------- ---------- ---------- ----------
A*24:387 ********** ********** ********** ********** ********** ********** ********** ********** ********** **********
A*24:389N ---A------ ---------- ---------- ---------- ---------- ---------- ---------- ---------- ---------- ----------
A*24:397 ********** ********** ********** ********** ********** ********** ********** ********** ********** **********
A*24:398 ********** ********** ********** ********** ********** ********** ********** ********** ********** **********
A*24:399 ********** ********** ********** ********** ********** ********** ********** ********** ********** **********
A*24:400 ********** ********** ********** ********** ********** ********** ********** ********** ********** **********
A*24:401 ********** ********** ********** ********** ********** ********** ********** ********** ********** **********
A*24:402 ********** ********** ********** ********** ********** ********** ********** ********** ********** **********
A*24:403 ---A------ ---------- ---------- ---------- ---------- ---------- ---------- ---------- ---------- ----------
A*24:404 ---A------ ---------- ---------- ---------- ---------- ---------- ---------- ---------- ---------- ----------
A*24:405 ---A------ ---------- ---------- ---------- ---------- ---------- ---------- ---------- ---------- ----------
A*24:406 ********** ********** ********** ********** ********** ********** ********** ********** ********** **********
A*24:407 ---A------ ---------- ---------- ---------- ---------- ---------- ---------- ---------- ---------- ----------
A*24:408N ---A------ ---------- ---------- ---------- ---------- ---------- ---------- ---------- ---------- ----------
A*24:409 ---A------ ---------- ---------- ---------- ---------- ---------- ---------- ---------- ---------- ----------
A*24:410 ---A------ ---------- ---------- ---------- ---------- ---------- ---------- ---------- ---------- ----------
A*24:411 ---A------ ---------- ---------- ---------- ---------- ---------- ---------- ---------- ---------- ----------
A*24:412 ********** ********** ********** ********** ********** ********** ********** ********** ********** **********
A*24:414 ********** ********** ********** ********** ********** ********** ********** ********** ********** **********
A*24:417 ********** ********** ********** ********** ********** ********** ********** ********** ********** **********
A*24:418 ********** ********** ********** ********** ********** ********** ********** ********** ********** **********
A*24:419 ********** ********** ********** ********** ********** ********** ********** ********** ********** **********
A*24:420 ********** ********** ********** ********** ********** ********** ********** ********** ********** **********
A*24:422 ********** ********** ********** ********** ********** ********** ********** ********** ********** **********
A*24:423 ********** ********** ********** *--------- ---------- ---------- ---------- ---------- ---------- ----------
A*24:424 ---A------ ---------- ---------- ---------- ---------- ---------- ---------- ---------- ---------- ----------
A*24:425N ---A------ ---------- ---------- ---------- ---------- ---------- ---------- ---------- ---------- ----------
A*24:426N ---A------ ---------- ---------- ---------- ---------- ---------- ---------- ---------- ---------- ----------
A*24:427N ********** ********** ********** ********** ********** ********** ********** ********** ********** **********
A*24:428N ********** ********** ********** ********** ********** ********** ********** ********** ********** **********
A*24:429N ********** ********** ********** ********** ********** ********** ********** ********** ********** **********
A*24:430N ********** ********** ********** ********** ********** ********** ********** ********** ********** **********
A*24:431 ********** ********** ********** ********** ********** ********** ********** ********** ********** **********
A*24:433N ---A------ ---------- ---------- ---------- ---------- ---------- ---------- ---------- ---------- ----------
A*25:01:01:01 ---------- ---------- ---------- ---------- ---------- ---------- ---------- ----A----- ---------- ----------
A*25:01:01:02 ********** ********** ********** ********** ********** ********** ********** ********** ********** **********
A*25:01:01:03 ---------- ---------- ---------- ---------- ---------- ---------- ---------- ----A----- ---------- ----------
A*25:01:01:04 ---------- ---------- ---------- ---------- ---------- ---------- ---------- ----A----- ---------- ----------
A*25:01:01:05 ---------- ---------- ---------- ---------- ---------- ---------- ---------- ----A----- ---------- ----------
A*25:01:10 ---------- ---------- ---------- ---------- ---------- ---------- ---------- ----A----- ---------- ----------
A*25:01:11 ---------- ---------- ---------- ---------- ---------- ---------- ---------- ----A----- ---------- ----------
A*25:01:13 ********** ********** ********** ********** ********** ********** ********** ********** ********** **********
A*25:02 ---------- ---------- ---------- ---------- ---------- ---------- ---------- ----A----- ---------- ----------
A*25:04 ********** ********** ********** ********** ********** ********** ********** ********** ********** **********
A*25:05 ---------- ---------- ---------- ---------- ---------- ---------- ---------- ----A----- ---------- ----------
A*25:11 ********** ********** ********** ********** ********** ********** ********** *****----- ---------- ----------
A*25:27:02 ---------- ---------- ---------- ---------- ---------- ---------- ---------- ----A----- ---------- ----------
A*25:29 ---------- ---------- ---------- ---------- ---------- ---------- ---------- ----A----- ---------- ----------
A*25:38 ---------- ---------- ---------- ---------- ---------- ---------- ---------- ----A----- ---------- ----------
A*25:39 ---------- ---------- ---------- ---------- ---------- ---------- ---------- ----A----- ---------- ----------
A*25:40 ---------- ---------- ---------- ---------- ---------- ---------- ---------- ----A----- ---------- ----------
A*25:41 ---------- ---------- ---------- ---------- ---------- ---------- ---------- ----A----- ---------- ----------
A*25:42N ---------- ---------- ---------- ---------- ---------- ---------- ---------- ----A----- ---------- ----------
A*25:43 ---------- ---------- ---------- ---------- ---------- ---------- ---------- ----A----- ---------- ----------
A*25:44 ---------- ---------- ---------- ---------- ---------- ---------- ---------- ----A----- ---------- ----------
A*25:46 ********** ********** ********** ********** ********** ********** ********** ********** ********** **********
A*25:47 ---------- ---------- ---------- ---------- ---------- ---------- ---------- ----A----- ---------- ----------
A*25:48 ---------- ---------- ---------- ---------- ---------- ---------- ---------- ----A----- ---------- ----------
A*25:49N ---------- ---------- ---------- ---------- ---------- ---------- ---------- ----A----- ---------- ----------
A*25:50 ---------- ---------- ---------- ---------- ---------- ---------- ---------- ----A----- ---------- ----------
A*25:51 ********** ********** ********** ********** ********** ********** ********** ********** ********** **********
A*25:52 ********** ********** ********** ********** ********** ********** ********** ********** ********** **********
A*25:53 ********** ********** ********** ********** ********** ********** ********** ********** ********** **********
A*25:54 ---------- ---------- ---------- ---------- ---------- ---------- ---------- ----A----- ---------- ----------
A*25:55 ---------- ---------- ---------- ---------- ---------- ---------- ---------- ----A----- ---------- ----------
A*25:56 ---------- ---------- ---------- ---------- ---------- ---------- ---------- ----A----- ---------- ----------
A*25:57 ********** ********** ********** ********** ********** ********** ********** ********** ********** **********
A*26:01:01:01 ---------- ---------- ---------- ---------- ---------- ---------- ---------- ----A----- ---------- ----------
A*26:01:01:02 ---------- ---------- ---------- ---------- ---------- ---------- ---------- ----A----- ---------- ----------
A*26:01:01:03N ---------- ---------- ---------- ---------- ---------- ---------- ---------- ----A----- ---------- ----------
A*26:01:01:04 ---------- ---------- ---------- ---------- ---------- ---------- ---------- ----A----- ---------- ----------
A*26:01:01:05 ********** ********** ********** ********** ********** ********** ********** ********** ********** **********
A*26:01:01:06 ********** ********** ********** ********** ********** ********** ********** ********** ********** **********
A*26:01:01:07 ********** ********** ********** ********** ********** ********** ********** ********** ********** **********
A*26:01:01:08 ********** ********** ********** ********** ********** ********** ********** ********** ********** **********
A*26:01:01:09 ********** ********** ********** ********** ********** ********** ********** ********** ********** **********
A*26:01:01:10 ---------- ---------- ---------- ---------- ---------- ---------- ---------- ----A----- ---------- ----------
A*26:01:01:11 ---------- ---------- ---------- ---------- ---------- ---------- ---------- ----A----- ---------- ----------
A*26:01:01:12 ---------- ---------- ---------- ---------- ---------- ---------- ---------- ----A----- ---------- ----------
A*26:01:01:13 ---------- ---------- ---------- ---------- ---------- ---------- ---------- ----A----- ---------- ----------
A*26:01:04 ********** ********** ********** ********** ********** ********** ********** ********** ********** **********
A*26:01:23 ********** ********** ********** ********** ********** ********** ********** ********** ********** **********
A*26:01:39 ---------- ---------- ---------- ---------- ---------- ---------- ---------- ----A----- ---------- ----------
A*26:01:40 ---------- ---------- ---------- ---------- ---------- ---------- ---------- ----A----- ---------- ----------
A*26:01:41 ---------- ---------- ---------- ---------- ---------- ---------- ---------- ----A----- ---------- ----------
A*26:01:42 ---------- ---------- ---------- ---------- ---------- ---------- ---------- ----A----- ---------- ----------
A*26:01:43 ********** ********** ********** ********** ********** ********** ********** ********** ********** **********
A*26:01:45 ********** ********** ********** ********** ********** ********** ********** ********** ********** **********
A*26:01:46 ********** ********** ********** ********** ********** ********** ********** ********** ********** **********
A*26:01:47 ********** ********** ********** ********** ********** ********** ********** ********** ********** **********
A*26:01:48 ---------- ---------- ---------- ---------- ---------- ---------- ---------- ----A----- ---------- ----------
A*26:01:49 ********** ********** ********** ********** ********** ********** ********** ********** ********** **********
A*26:01:50 ********** ********** ********** ********** ********** ********** ********** ********** ********** **********
A*26:01:51 ********** ********** ********** ********** ********** ********** ********** ********** ********** **********
A*26:01:52 ---------- ---------- ---------- ---------- ---------- ---------- ---------- ----A----- ---------- ----------
A*26:01:53 ********** ********** ********** ********** ********** ********** ********** ********** ********** **********
A*26:01:54 ********** ********** ********** ********** ********** ********** ********** ********** ********** **********
A*26:02:01 ---------- ---------- ---------- ---------- ---------- ---------- ---------- ----A----- ---------- ----------
A*26:03:01 ---------- ---------- ---------- ---------- ---------- ---------- ---------- ----A----- ---------- ----------
A*26:04 ********** ********** ********** ********** ********** ********** ********** ********** ********** **********
A*26:05 ********** ********** ********** ********** ********** ********** ********** ********** ********** **********
A*26:07:02 ********** ********** ********** ********** ********** ********** ********** ********** ********** **********
A*26:08:01 ********** ********** ********** ********** ********** ********** ********** ********** ********** **********
A*26:08:02 ---------- ---------- ---------- ---------- ---------- ---------- ---------- ----A----- ---------- ----------
A*26:08:03 ********** ********** ********** ********** ********** ********** ********** ********** ********** **********
A*26:09 ---------- ---------- ---------- ---------- ---------- ---------- ---------- ----A----- ---------- ----------
A*26:10 ********** ********** ********** ********** ********** ********** ********** ********** ********** **********
A*26:11N ********** ********** ********** ********** ********** ********** ********** ********** ********** **********
A*26:12 ---------- ---------- ---------- ---------- ---------- ---------- ---------- ----A----- ---------- ----------
A*26:14 ---------- ---------- ---------- ---------- ---------- ---------- ---------- ----A----- ---------- ----------
A*26:15 ---------- ---------- ---------- ---------- ---------- ---------- ---------- ----A----- ---------- ----------
A*26:17 ---------- ---------- ---------- ---------- ---------- ---------- ---------- ----A----- ---------- ----------
A*26:18 ********** ********** ********** ********** ********** ********** ********** ********** ********** **********
A*26:26 ********** ********** ********** ********** ********** ********** ********** *****----- ---------- ----------
A*26:27 ********** ********** ********** ********** ********** ********** ********** *****----- ---------- ----------
A*26:39 ********** ********** ********** ********** ********** ********** ********** ********** ********** **********
A*26:42 ********** ********** ********** ********** ********** ********** ********** ********** ********** **********
A*26:47 ********** ********** ********** ********** ********** ********** ********** *****----- ---------- ----------
A*26:50 ********** ********** ********** ********** ********** ********** ********** ********** ********** **********
A*26:52 ********** ********** ********** ********** ********** ********** ********** ********** ********** *****-----
A*26:63 ---------- ---------- ---------- ---------- ---------- ---------- ---------- ----A----- ---------- ----------
A*26:104 ---------- ---------- ---------- ---------- ---------- ---------- ---------- ----A----- ---------- ----------
A*26:107N ********** ********** ********** ********** ********** ********** ********** ********** ********** **********
A*26:115 ---------- ---------- ---------- ---------- ---------- ---------- ---------- ----A----- ---------- ----------
A*26:125 ---------- ---------- ---------- ---------- ---------- ---------- ---------- ----A----- ---------- ----------
A*26:129 ---------- ---------- ---------- ---------- ---------- ---------- ---------- ----A----- ---------- ----------
A*26:130 ---------- ---------- ---------- ---------- ---------- ---------- ---------- ----A----- ---------- ----------
A*26:131 ---------- ---------- ---------- ---------- ---------- ---------- ---------- ----A----- ---------- ----------
A*26:133 ---------- ---------- ---------- ---------- ---------- ---------- ---------- ----A----- ---------- ----------
A*26:134 ---------- ---------- ---------- ---------- ---------- ---------- ---------- ----A----- ---------- ----------
A*26:135 ---------- ---------- ---------- ---------- ---------- ---------- ---------- ----A----- ---------- ----------
A*26:136 ---------- ---------- ---------- ---------- ---------- ---------- ---------- ----A----- ---------- ----------
A*26:137 ---------- ---------- ---------- ---------- ---------- ---------- ---------- ----A----- ---------- ----------
A*26:148 ---------- ---------- ---------- ---------- ---------- ---------- ---------- ----A----- ---------- ----------
A*26:149 ********** ********** ********** ********** ********** ********** ********** ********** ********** **********
A*26:150 ---------- ---------- ---------- ---------- ---------- ---------- ---------- ----A----- ---------- ----------
A*26:151 ---------- ---------- ---------- ---------- ---------- ---------- ---------- ----A----- ---------- ----------
A*26:152 ---------- ---------- ---------- ---------- ---------- ---------- ---------- ----A----- ---------- ----------
A*26:153 ---------- ---------- ---------- ---------- ---------- ---------- ---------- ----A----- ---------- ----------
A*26:154 ********** ********** ********** ********** ********** ********** ********** ********** ********** **********
A*26:156 ********** ********** ********** ********** ********** ********** ********** ********** ********** **********
A*26:157 ********** ********** ********** ********** ********** ********** ********** ********** ********** **********
A*26:159 ********** ********** ********** ********** ********** ********** ********** ********** ********** **********
A*26:161N ---------- ---------- ---------- ---------- ---------- ---------- ---------- ----A----- ---------- ----------
A*26:162 ********** ********** ********** ********** ********** ********** ********** ********** ********** **********
A*26:163 ********** ********** ********** ********** ********** ********** ********** ********** ********** **********
A*26:164 ---------- ---------- ---------- ---------- ---------- ---------- ---------- ----A----- ---------- ----------
A*26:165 ********** ********** ********** ********** ********** ********** ********** ********** ********** **********
A*26:166Q ********** ********** ********** ********** ********** ********** ********** ********** ********** **********
A*26:167 ********** ********** ********** ********** ********** ********** ********** ********** ********** **********
A*26:168 ********** ********** ********** ********** ********** ********** ********** ********** ********** **********
A*26:169 ---------- ---------- ---------- ---------- ---------- ---------- ---------- ----A----- ---------- ----------
A*26:170 ---------- ---------- ---------- ---------- ---------- ---------- ---------- ----A----- ---------- ----------
A*26:171 ---------- ---------- ---------- ---------- ---------- ---------- ---------- ----A----- ---------- ----------
A*26:172 ---------- ---------- ---------- ---------- ---------- ---------- ---------- ----A----- ---------- ----------
A*26:173 ---------- ---------- ---------- ---------- ---------- ---------- ---------- ----A----- ---------- ----------
A*26:175 ********** ********** ********** ********** ********** ********** ********** ********** ********** **********
A*26:178 ---------- ---------- ---------- ---------- ---------- ---------- ---------- ----A----- ---------- ----------
A*29:01:01:01 ---------- ---------- ---------- ---------- ---------- ---------- ---------- ---------- ---------- ----------
A*29:01:01:02N ********** ********** ********** ********** ********** ********** ********** ****------ ---------- ----------
A*29:01:01:03 ********** ********** ********** ********** ********** ********** ********** ********** ********** **********
A*29:01:10 ---------- ---------- ---------- ---------- ---------- ---------- ---------- ---------- ---------- ----------
A*29:01:11 ********** ********** ********** ********** ********** ********** ********** ********** ********** **********
A*29:02:01:01 ---------- ---------- ---------- ---------- ---------- ---------- ---------- ---------- ---------- ----------
A*29:02:01:02 ---------- ---------- ---------- ---------- ---------- ---------- ---------- ---------- ---------- ----------
A*29:02:01:03 ---------- ---------- ---------- ---------- ---------- ---------- ---------- ---------- ---------- ----------
A*29:02:01:04 ********** ********** ********** ********** ********** ********** ********** ********** ********** **********
A*29:02:01:05 ********** ********** ********** ********** ********** ********** ********** ********** ********** **********
A*29:02:01:06 ---------- ---------- ---------- ---------- ---------- ---------- ---------- ---------- ---------- ----------
A*29:02:02 ********** ********** ********** ********** ********** ********** ********** ********** ********** **********
A*29:02:03 ---------- ---------- ---------- ---------- ---------- ---------- ---------- ---------- ---------- ----------
A*29:02:14 ---------- ---------- ---------- ---------- ---------- ---------- ---------- ---------- ---------- ----------
A*29:02:16 ---------- ---------- ---------- ---------- ---------- ---------- ---------- ---------- ---------- ----------
A*29:02:17:01 ---------- ---------- ---------- ---------- ---------- ---------- ---------- ---------- ---------- ----------
A*29:02:17:02 ---------- ---------- ---------- ---------- ---------- ---------- ---------- ---------- ---------- ----------
A*29:02:18 ---------- ---------- ---------- ---------- ---------- ---------- ---------- ---------- ---------- ----------
A*29:02:19 ---------- ---------- ---------- ---------- ---------- ---------- ---------- ---------- ---------- ----------
A*29:02:20 ********** ********** ********** ********** ********** ********** ********** ********** ********** **********
A*29:02:22 ********** ********** ********** ********** ********** ********** ********** ********** ********** **********
A*29:02:23 ---------- ---------- ---------- ---------- ---------- ---------- ---------- ---------- ---------- ----------
A*29:02:24 ********** ********** ********** ********** ********** ********** ********** ********** ********** **********
A*29:02:25 ********** ********** ********** ********** ********** ********** ********** ********** ********** **********
A*29:02:26 ********** ********** ********** ********** ********** ********** ********** ********** ********** **********
A*29:03 ********** ********** ********** ********** ********** ********** ********** ********** ********** **********
A*29:04 ********** ********** ********** ********** ********** ********** ********** ********** ********** **********
A*29:09 ********** ********** ********** ********** ********** ********** ********** ********** ********** **********
A*29:10:01 ---------- ---------- ---------- ---------- ---------- ---------- ---------- ---------- ---------- ----------
A*29:11 ---------- ---------- ---------- ---------- ---------- ---------- ---------- ---------- ---------- ----------
A*29:12 ********** ********** ********** ********** ********** ********** ********** ********** ********** **********
A*29:23 ********** ********** ********** ********** ********** ********** ********** ********** ********** **********
A*29:30 ********** ********** ********** ********** ********** ********** ********** ********** ********** **********
A*29:32 ********** ********** ********** ********** ********** ********** ********** ********** ********** **********
A*29:37 ********** ********** ********** ********** ********** ********** ********** ********** ********** **********
A*29:40 ********** ********** ********** ********** ********** ********** ********** ********** ********** **********
A*29:46 ********** ********** ********** ********** ********** ********** ********** ********** ********** **********
A*29:71 ---------- ---------- ---------- ---------- ---------- ---------- ---------- ---------- ---------- ----------
A*29:84 ********** ********** ********** ********** ********** ********** ********** ********** ********** **********
A*29:87 ---------- ---------- ---------- ---------- ---------- ---------- ---------- ---------- ---------- ----------
A*29:90 ---------- ---------- ---------- ---------- ---------- ---------- ---------- ---------- ---------- ----------
A*29:92 ---------- ---------- ---------- ---------- ---------- ---------- ---------- ---------- ---------- ----------
A*29:93 ---------- ---------- ---------- ---------- ---------- ---------- ---------- ---------- ---------- ----------
A*29:94 ---------- ---------- ---------- ---------- ---------- ---------- ---------- ---------- ---------- ----------
A*29:95 ********** ********** ********** ********** ********** ********** ********** ********** ********** **********
A*29:100 ********** ********** ********** ********** ********** ********** ********** ********** ********** **********
A*29:109 ********** ********** ********** ********** ********** ********** ********** ********** ********** **********
A*29:110 ********** ********** ********** ********** ********** ********** ********** ********** ********** **********
A*29:114 ********** ********** ********** ********** ********** ********** ********** ********** ********** **********
A*29:115 ********** ********** ********** ********** ********** ********** ********** ********** ********** **********
A*29:116 ---------- ---------- ---------- ---------- ---------- ---------- ---------- ---------- ---------- ----------
A*29:117 ---------- ---------- ---------- ---------- ---------- ---------- ---------- ---------- ---------- ----------
A*29:118 ---------- ---------- ---------- ---------- ---------- ---------- ---------- ---------- ---------- ----------
A*29:119 ********** ********** ********** ********** ********** ********** ********** ********** ********** **********
A*29:120 ********** ********** ********** ********** ********** ********** ********** ********** ********** **********
A*29:121 ********** ********** ********** ********** ********** ********** ********** ********** ********** **********
A*29:122 ---------- ---------- ---------- ---------- ---------- ---------- ---------- ---------- ---------- ----------
A*29:123 ---------- ---------- ---------- ---------- ---------- ---------- ---------- ---------- ---------- ----------
A*29:124 ---------- ---------- ---------- ---------- ---------- ---------- ---------- ---------- ---------- ----------
A*29:126Q ********** ********** ********** ********** ********** ********** ********** ********** ********** **********
A*29:127 ********** ********** ********** ********** ********** ********** ********** ********** ********** **********
A*29:128 ---------- ---------- ---------- ---------- ---------- ---------- ---------- ---------- ---------- ----------
A*30:01:01:01 ---------- ---------- ---------- ---------- ---------- ---------- ---------- ---------- ---------- -A--------
A*30:01:01:02 ********** ********** ********** ********** ********** ********** ********** ********** ********** **********
A*30:01:11 ********** ********** ********** ********** ********** ********** ********** ********** ********** **********
A*30:01:12 ---------- ---------- ---------- ---------- ---------- ---------- ---------- ---------- ---------- -A--------
A*30:02:01:01 ---------- ---------- ---------- ---------- ---------- ---------- ---------- ---------- ---------- -A--------
A*30:02:01:02 ---------- ---------- ---------- ---------- ---------- ---------- ---------- ---------- ---------- -A--------
A*30:02:01:03 ---------- ---------- ---------- ---------- ---------- ---------- ---------- ---------- ---------- -A--------
A*30:02:01:04 ---------- ---------- ---------- ---------- ---------- ---------- ---------- ---------- ---------- -A--------
A*30:02:20 ********** ********** ********** ********** ********** ********** ********** ********** ********** **********
A*30:02:21 ********** ********** ********** ********** ********** ********** ********** ********** ********** **********
A*30:03 ---------- ---------- ---------- ---------- ---------- ---------- ---------- ---------- ---------- -A--------
A*30:04:01 ---------- ---------- ---------- ---------- ---------- ---------- ---------- ---------- ---------- -A--------
A*30:04:02 ********** ********** ********** ********** ********** ********** ********** ********** ********** **--------
A*30:07 ---------- ---------- ---------- ---------- ---------- ---------- ---------- ---------- ---------- -A--------
A*30:08:02 ---------- ---------- ---------- ---------- ---------- ---------- ---------- ---------- ---------- -A--------
A*30:09 ---------- ---------- ---------- ---------- ---------- ---------- ---------- ---------- ---------- -A--------
A*30:10 ********** ********** ********** ********** ********** ********** ********** ********** ********** **********
A*30:11:01 ********** ********** ********** ********** ********** ********** ********** ********** ********** **********
A*30:12:02 ********** ********** ********** ********** ********** ********** ********** ********** ********** **********
A*30:16 ********** ********** ********** ********** ********** ********** ********** ********** ********** **********
A*30:28 ********** ********** ********** ********** ********** ********** ********** ********** ********** **********
A*30:31 ********** ********** ********** ********** ********** ********** ********** ********** ********** **********
A*30:70N ********** ********** ********** ********** ********** ********** ********** ********** ********** **********
A*30:71 ---------- ---------- ---------- ---------- ---------- ---------- ---------- ---------- ---------- -A--------
A*30:78N ********** ********** ********** ********** ********** ********** ********** ********** ********** **********
A*30:89 ---------- ---------- ---------- ---------- ---------- ---------- ---------- ---------- ---------- -A--------
A*30:90 ---------- ---------- ---------- ---------- ---------- ---------- ---------- ---------- ---------- -A--------
A*30:99 ********** ********** ********** ********** ********** ********** ********** ********** ********** **********
A*30:100 ********** ********** ********** ********** ********** ********** ********** ********** ********** **********
A*30:101Q ---------- ---------- ---------- ---------- ---------- ---------- ---------- ---------- ---------- -A--------
A*30:106 ---------- ---------- ---------- ---------- ---------- ---------- ---------- ---------- ---------- -A--------
A*30:107 ---------- ---------- ---------- ---------- ---------- ---------- ---------- ---------- ---------- -A--------
A*30:108 ---------- ---------- ---------- ---------- ---------- ---------- ---------- ---------- ---------- -A--------
A*30:111 ********** ********** ********** ********** ********** ********** ********** ********** ********** **********
A*30:114 ********** ********** ********** ********** ********** ********** ********** ********** ********** **********
A*30:125 ********** ********** ********** ********** ********** ********** ********** ********** ********** **********
A*30:126 ---------- ---------- ---------- ---------- ---------- ---------- ---------- ---------- ---------- -A--------
A*30:128 ********** ********** ********** ********** ********** ********** ********** ********** ********** **********
A*30:129 ********** ********** ********** ********** ********** ********** ********** ********** ********** **********
A*30:130N ********** ********** ********** ********** ********** ********** ********** ********** ********** **********
A*30:131 ********** ********** ********** ********** ********** ********** ********** ********** ********** **********
A*30:133 ---------- ---------- ---------- ---------- ---------- ---------- ---------- ---------- ---------- -A--------
A*30:134 ---------- ---------- ---------- ---------- ---------- ---------- ---------- ---------- ---------- -A--------
A*30:135 ********** ********** ********** ********** ********** ********** ********** ********** ********** **********
A*30:136 ********** ********** ********** ********** ********** ********** ********** ********** ********** **********
A*30:137 ********** ********** ********** ********** ********** ********** ********** ********** ********** **********
A*30:138 ********** ********** ********** ********** ********** ********** ********** ********** ********** **********
A*30:139 ********** ********** ********** ********** ********** ********** ********** ********** ********** **********
A*30:140 ********** ********** ********** ********** ********** ********** ********** ********** ********** **********
A*30:141 ********** ********** ********** ********** ********** ********** ********** ********** ********** **********
A*30:142 ********** ********** ********** ********** ********** ********** ********** ********** ********** **********
A*30:143 ---------- ---------- ---------- ---------- ---------- ---------- ---------- ---------- ---------- -A--------
A*30:144 ********** ********** ********** ********** ********** ********** ********** ********** ********** **********
A*30:145N ---------- ---------- ---------- ---------- ---------- ---------- ---------- ---------- ---------- -A--------
A*31:01:02:01 ---------- ---------- ------A--- ---------- ---------- ---------- ---------- ---------- ---------- ----------
A*31:01:02:02 ---------- ---------- ------A--- ---------- ---------- ---------- ---------- ---------- ---------- ----------
A*31:01:02:03N ---------- ---------- ------A--- ---------- ---------- ---------- ---------- ---------- ---------- ----------
A*31:01:02:04 ---------- ---------- ------A--- ---------- ---------- ---------- ---------- ---------- ---------- ----------
A*31:01:02:05 ********** ********** ********** ********** ********** ********** ********** ********** ********** **********
A*31:01:02:06 ********** ********** ********** ********** ********** ********** ********** ********** ********** **********
A*31:01:02:07 ---------- ---------- ------A--- ---------- ---------- ---------- ---------- ---------- ---------- ----------
A*31:01:02:08 ---------- ---------- ------A--- ---------- ---------- ---------- ---------- ---------- ---------- ----------
A*31:01:02:09 ---------- ---------- ------A--- ---------- ---------- ---------- ---------- ---------- ---------- ----------
A*31:01:02:10 ---------- ---------- ------A--- ---------- ---------- ---------- ---------- ---------- ---------- ----------
A*31:01:04 ********** ********** ********** ********** ********** ********** ********** ********** ********** **********
A*31:01:23 ********** ********** ********** ********** ********** ********** ********** ********** ********** **********
A*31:01:24 ********** ********** ********** ********** ********** ********** ********** ********** ********** **********
A*31:01:26 ********** ********** ********** ********** ********** ********** ********** ********** ********** **********
A*31:01:27 ********** ********** ********** ********** ********** ********** ********** ********** ********** **********
A*31:01:28 ********** ********** ********** ********** ********** ********** ********** ********** ********** **********
A*31:01:29 ********** ********** ********** ********** ********** ********** ********** ********** ********** **********
A*31:01:30 ---------- ---------- ------A--- ---------- ---------- ---------- ---------- ---------- ---------- ----------
A*31:01:31 ---------- ---------- ------A--- ---------- ---------- ---------- ---------- ---------- ---------- ----------
A*31:01:32 ---------- ---------- ------A--- ---------- ---------- ---------- ---------- ---------- ---------- ----------
A*31:01:33 ---------- ---------- ------A--- ---------- ---------- ---------- ---------- ---------- ---------- ----------
A*31:02 ********** ********** ********** ********** ********** ********** ********** ********** ********** **********
A*31:04 ********** ********** ********** ********** ********** ********** ********** ********** ********** **********
A*31:06 ---------- ---------- ------A--- ---------- ---------- ---------- ---------- ---------- ---------- ----------
A*31:07 ********** ********** ********** ********** ********** ********** ********** ********** ********** **********
A*31:08 ---------- ---------- ------A--- ---------- ---------- ---------- ---------- ---------- ---------- ----------
A*31:09 ********** ********** ********** ********** ********** ********** ********** ********** ********** **********
A*31:12 ---------- ---------- ------A--- ---------- ---------- ---------- ---------- ---------- ---------- ----------
A*31:13 ********** ********** *******--- ---------- ---------- ---------- ---------- ---------- ---------- ----------
A*31:14N ********** ********** ********** ********** ********** ********** ********** ********** ********** **********
A*31:15 ********** ********** ********** ********** ********** ********** ********** ********** ********** **********
A*31:16 ---------- ---------- ------A--- ---------- ---------- ---------- ---------- ---------- ---------- ----------
A*31:18 ********** ********** ********** ********** ********** ********** ********** ********** ********** **********
A*31:20 ---------- ---------- ------A--- ---------- ---------- ---------- ---------- ---------- ---------- ----------
A*31:36 ********** ********** ********** ********** ********** ********** ********** ********** ********** **********
A*31:40 ********** ********** ********** ********** ********** ********** ********** ********** ********** **********
A*31:46 ********** ********** ********** ********** ********** ********** ********** ********** ********** **********
A*31:111 ---------- ---------- ------A--- ---------- ---------- ---------- ---------- ---------- ---------- ----------
A*31:114 ---------- ---------- ------A--- ---------- ---------- ---------- ---------- ---------- ---------- ----------
A*31:116 ---------- ---------- ------A--- ---------- ---------- ---------- ---------- ---------- ---------- ----------
A*31:117 ---------- ---------- ------A--- ---------- ---------- ---------- ---------- ---------- ---------- ----------
A*31:118 ---------- ---------- ------A--- ---------- ---------- ---------- ---------- ---------- ---------- ----------
A*31:119 ********** ********** ********** ********** ********** ********** ********** ********** ********** **********
A*31:132 ********** ********** ********** ********** ********** ********** ********** ********** ********** **********
A*31:133 ********** ********** ********** ********** ********** ********** ********** ********** ********** **********
A*31:134 ********** ********** ********** ********** ********** ********** ********** ********** ********** **********
A*31:135 ---------- ---------- ------A--- ---------- ---------- ---------- ---------- ---------- ---------- ----------
A*31:136 ********** ********** ********** ********** ********** ********** ********** ********** ********** **********
A*31:137 ********** ********** ********** ********** ********** ********** ********** ********** ********** **********
A*31:138 ********** ********** ********** ********** ********** ********** ********** ********** ********** **********
A*31:139 ---------- ---------- ------A--- ---------- ---------- ---------- ---------- ---------- ---------- ----------
A*31:141N ---------- ---------- ------A--- ---------- ---------- ---------- ---------- ---------- ---------- ----------
A*31:142 ********** ********** ********** ********** ********** ********** ********** ********** ********** **********
A*31:143 ********** ********** ********** ********** ********** ********** ********** ********** ********** **********
A*31:144 ********** ********** ********** ********** ********** ********** ********** ********** ********** **********
A*31:145 ********** ********** ********** ********** ********** ********** ********** ********** ********** **********
A*31:146 ********** ********** ********** ********** ********** ********** ********** ********** ********** **********
A*31:147 ---------- ---------- ------A--- ---------- ---------- ---------- ---------- ---------- ---------- ----------
A*31:148 ---------- ---------- ------A--- ---------- ---------- ---------- ---------- ---------- ---------- ----------
A*31:149N ********** ********** ********** ********** ********** ********** ********** ********** ********** **********
A*32:01:01:01 ---------- ---------- ---------- ---------- ---------- ---------- ---------- ---------- ---------- ----------
A*32:01:01:02 ********** ********** ********** ********** ********** ********** ********** ********** ********** **********
A*32:01:01:03 ********** ********** ********** ********** ********** ********** ********** ********** ********** **********
A*32:01:01:04 ********** ********** ********** ********** ********** ********** ********** ********** ********** **********
A*32:01:01:05 ********** ********** ********** ********** ********** ********** ********** ********** ********** **********
A*32:01:01:06 ********** ********** ********** ********** ********** ********** ********** ********** ********** **********
A*32:01:01:07 ---------- ---------- ---------- ---------- ---------- ---------- ---------- ---------- ---------- ----------
A*32:01:01:08 ---------- ---------- ---------- ---------- ---------- ---------- ---------- ---------- ---------- ----------
A*32:01:01:09 ---------- ---------- ---------- ---------- ---------- ---------- ---------- ---------- ---------- ----------
A*32:01:01:10 ---------- ---------- ---------- ---------- ---------- ---------- ---------- ---------- ---------- ----------
A*32:01:02 ********** ********** ********** ********** ********** ********** ********** ********** ********** **********
A*32:01:09 ********** ********** ********** ********** ********** ********** ********** ********** ********** **********
A*32:01:24 ---------- ---------- ---------- ---------- ---------- ---------- ---------- ---------- ---------- ----------
A*32:01:25 ---------- ---------- ---------- ---------- ---------- ---------- ---------- ---------- ---------- ----------
A*32:01:26 ---------- ---------- ---------- ---------- ---------- ---------- ---------- ---------- ---------- ----------
A*32:01:28 ********** ********** ********** ********** ********** ********** ********** ********** ********** **********
A*32:01:29 ********** ********** ********** ********** ********** ********** ********** ********** ********** **********
A*32:01:30 ********** ********** ********** ********** ********** ********** ********** ********** ********** **********
A*32:01:31 ---------- ---------- ---------- ---------- ---------- ---------- ---------- ---------- ---------- ----------
A*32:01:32 ********** ********** ********** ********** ********** ********** ********** ********** ********** **********
A*32:01:33 ********** ********** ********** ********** ********** ********** ********** ********** ********** **********
A*32:02 ********** ********** ********** ********** ********** ********** ********** ********** ********** **********
A*32:03 ********** ********** ********** ********** ********** ********** ********** ********** ********** **********
A*32:04 ---------- ---------- ---------- ---------- ---------- --A------- ---------- ---------- ---------- ----------
A*32:06 ---------- ---------- ---------- ---------- ---------- ---------- ---------- ---------- ---------- ----------
A*32:07 ********** ********** ********** ********** ********** ********** ********** ********** ********** **********
A*32:08 ---------- ---------- ---------- ---------- ---------- ---------- ---------- ---------- ---------- ----------
A*32:11Q ********** ********** ********** ********** ********** ********** ********** ********** ********** **********
A*32:15 ********** ********** ********** ********** ********** ********** ********** ********** ********** **********
A*32:24 ********** ********** ********** ********** ********** ********** ********** ********** ********** **********
A*32:26:02 ---------- ---------- ---------- ---------- ---------- ---------- ---------- ---------- ---------- ----------
A*32:27N ********** ********** ********** ********** ********** ********** ********** ********** ********** **********
A*32:31 ********** ********** ********** ********** ********** ********** ********** ********** ********** **********
A*32:44 ********** ********** ********** ********** ********** ********** ********** ********** ********** **********
A*32:54 ---------- ---------- ---------- ---------- ---------- ---------- ---------- ---------- ---------- ----------
A*32:55:01 ********** ********** ********** ********** ********** ********** ********** ********** ********** **********
A*32:60 ********** ********** ********** ********** ********** ********** ********** ********** ********** **********
A*32:62 ---------- ---------- ---------- ---------- ---------- ---------- ---------- ---------- ---------- ----------
A*32:69 ---------- ---------- ---------- ---------- ---------- ---------- ---------- ---------- ---------- ----------
A*32:86 ---------- ---------- ---------- ---------- ---------- ---------- ---------- ---------- ---------- ----------
A*32:92N ---------- ---------- ---------- ---------- ---------- ---------- ---------- ---------- ---------- ----------
A*32:93 ---------- ---------- ---------- ---------- ---------- ---------- ---------- ---------- ---------- ----------
A*32:94 ---------- ---------- ---------- ---------- ---------- ---------- ---------- ---------- ---------- ----------
A*32:98 ---------- ---------- ---------- ---------- ---------- ---------- ---------- ---------- ---------- ----------
A*32:101Q ---------- ---------- ---------- ---------- ---------- ---------- ---------- ---------- ---------- ----------
A*32:102 ********** ********** ********** ********** ********** ********** ********** ********** ********** **********
A*32:103 ********** ********** ********** ********** ********** ********** ********** ********** ********** **********
A*32:104 ********** ********** ********** ********** ********** ********** ********** ********** ********** **********
A*32:105 ********** ********** ********** ********** ********** ********** ********** ********** ********** **********
A*32:106 ---------- ---------- ---------- ---------- ---------- ---------- ---------- ---------- ---------- ----------
A*32:107 ********** ********** ********** ********** ********** ********** ********** ********** ********** **********
A*32:109 ********** ********** ********** ********** ********** ********** ********** ********** ********** **********
A*32:110 ---------- ---------- ---------- ---------- ---------- ---------- ---------- ---------- ---------- ----------
A*32:111 ********** ********** ********** ********** ********** ********** ********** ********** ********** **********
A*32:112N ---------- ---------- ---------- ---------- ---------- ---------- ---------- ---------- ---------- ----------
A*32:114 ********** ********** ********** ********** ********** ********** ********** ********** ********** **********
A*32:115 ********** ********** ********** ********** ********** ********** ********** ********** ********** **********
A*32:116 ********** ********** ********** ********** ********** ********** ********** ********** ********** **********
A*32:117N ********** ********** ********** ********** ********** ********** ********** ********** ********** **********
A*32:118 ********** ********** ********** ********** ********** ********** ********** ********** ********** **********
A*32:119 ---------- ---------- ---------- ---------- ---------- ---------- ---------- ---------- ---------- ----------
A*33:01:01:01 ---------- ---------- ------A--- ---------- ---------- ---------- ---------- ---------- ---------- ----------
A*33:01:01:02 ********** ********** ********** ********** ********** ********** ********** ********** ********** **********
A*33:01:10 ---------- ---------- ------A--- ---------- ---------- ---------- ---------- ---------- ---------- ----------
A*33:01:11 ********** ********** ********** ********** ********** ********** ********** ********** ********** **********
A*33:01:12 ---------- ---------- ------A--- ---------- ---------- ---------- ---------- ---------- ---------- ----------
A*33:03:01:01 ---------- ---------- ------A--- ---------- ---------- ---------- ---------- ---------- ---------- ----------
A*33:03:01:02 ---------- ---------- ---------- ---------- ---------- ---------- ---------- ---------- ---------- ----------
A*33:03:01:03 ---------- ---------- ------A--- ---------- ---------- ---------- ---------- ---------- ---------- ----------
A*33:03:01:04 ---------- ---------- ------A--- ---------- ---------- ---------- ---------- ---------- ---------- ----------
A*33:03:01:05 ********** ********** ********** ********** ********** ********** ********** ********** ********** **********
A*33:03:08 ********** ********** ********** ********** ********** ********** ********** ********** ********** **********
A*33:03:33 ********** ********** ********** ********** ********** ********** ********** ********** ********** **********
A*33:03:34 ********** ********** ********** ********** ********** ********** ********** ********** ********** **********
A*33:03:35 ********** ********** ********** ********** ********** ********** ********** ********** ********** **********
A*33:03:36 ********** ********** ********** ********** ********** ********** ********** ********** ********** **********
A*33:03:37 ********** ********** ********** ********** ********** ********** ********** ********** ********** **********
A*33:03:38 ********** ********** ********** ********** ********** ********** ********** ********** ********** **********
A*33:04 ********** ********** ********** ********** ********** ********** ********** ********** ********** **********
A*33:05 ---------- ---------- ------A--- ---------- ---------- ---------- ---------- ---------- ---------- ----------
A*33:07 ---------- ---------- ---------- ---------- ---------- ---------- ---------- ---------- ---------- ----------
A*33:08 ********** ********** ********** ********** ********** ********** ********** ********** ********** **********
A*33:16 ********** ********** ********** ********** ********** ********** ********** ********** ********** **********
A*33:65 ---------- ---------- ------A--- ---------- ---------- ---------- ---------- ---------- ---------- ----------
A*33:69 ---------- ---------- ------A--- ---------- ---------- ---------- ---------- ---------- ---------- ----------
A*33:105 ---------- ---------- ------A--- ---------- ---------- ---------- ---------- ---------- ---------- ----------
A*33:109 ---------- ---------- ------A--- ---------- ---------- ---------- ---------- ---------- ---------- ----------
A*33:116 ---------- ---------- ------A--- ---------- ---------- ---------- ---------- ---------- ---------- ----------
A*33:121 ---------- ---------- ------A--- ---------- ---------- ---------- ---------- ---------- ---------- ----------
A*33:122 ---------- ---------- ------A--- ---------- ---------- ---------- ---------- ---------- ---------- ----------
A*33:123N ---------- ---------- ------A--- ---------- ---------- ---------- ---------- ---------- ---------- ----------
A*33:125 ---------- ---------- ------A--- ---------- ---------- ---------- ---------- ---------- ---------- ----------
A*33:129N ********** ********** ********** ********** ********** ********** ********** ********** ********** **********
A*33:134 ---------- ---------- ------A--- ---------- ---------- ---------- ---------- ---------- ---------- ----------
A*33:136 ********** ********** ********** ********** ********** ********** ********** ********** ********** **********
A*33:137 ********** ********** ********** ********** ********** ********** ********** ********** ********** **********
A*33:140N ********** ********** ********** ********** ********** ********** ********** ********** ********** **********
A*33:141 ********** ********** ********** ********** ********** ********** ********** ********** ********** **********
A*33:142 ********** ********** ********** ********** ********** ********** ********** ********** ********** **********
A*33:143N ********** ********** ********** ********** ********** ********** ********** ********** ********** **********
A*33:145 ********** ********** ********** ********** ********** ********** ********** ********** ********** **********
A*33:146 ********** ********** ********** ********** ********** ********** ********** ********** ********** **********
A*33:147 ********** ********** ********** ********** ********** ********** ********** ********** ********** **********
A*33:148 ********** ********** ********** ********** ********** ********** ********** ********** ********** **********
A*33:149 ********** ********** ********** ********** ********** ********** ********** ********** ********** **********
A*33:150 ---------- ---------- ------A--- ---------- ---------- ---------- ---------- ---------- ---------- ----------
A*33:151 ********** ********** ********** ********** ********** ********** ********** ********** ********** **********
A*33:152 ********** ********** ********** ********** ********** ********** ********** ********** ********** **********
A*33:153 ********** ********** ********** ********** ********** ********** ********** ********** ********** **********
A*33:155 ********** ********** ********** ********** ********** ********** ********** ********** ********** **********
A*33:156N ********** ********** ********** ********** ********** ********** ********** ********** ********** **********
A*33:157N ********** ********** ********** ********** ********** ********** ********** ********** ********** **********
A*33:159 ********** ********** ********** ********** ********** ********** ********** ********** ********** **********
A*33:160 ********** ********** ********** ********** ********** ********** ********** ********** ********** **********
A*33:161 ********** ********** ********** ********** ********** ********** ********** ********** ********** **********
A*33:162 ********** ********** ********** ********** ********** ********** ********** ********** ********** **********
A*33:163 ********** ********** ********** ********** ********** ********** ********** ********** ********** **********
A*33:164 ---------- ---------- ------A--- ---------- ---------- ---------- ---------- ---------- ---------- ----------
A*33:165 ---------- ---------- ------A--- ---------- ---------- ---------- ---------- ---------- ---------- ----------
A*33:166 ---------- ---------- ------A--- ---------- ---------- ---------- ---------- ---------- ---------- ----------
A*33:167 ---------- ---------- ------A--- ---------- ---------- ---------- ---------- ---------- ---------- ----------
A*33:168 ---------- ---------- ------A--- ---------- ---------- ---------- ---------- ---------- ---------- ----------
A*33:169 ---------- ---------- ------A--- ---------- ---------- ---------- ---------- ---------- ---------- ----------
A*34:01:01:01 ---------- ---------- ---------- ---------- ---------- ---------- ---------- ---------- ---------- ----------
A*34:01:01:02 ********** ********** ********** ********** ********** ********** ********** *******--- ---------- ----------
A*34:02:01:01 ********** ********** ********** ********** ********** ********** ********** ********** ********** **********
A*34:02:01:02 ---------- ---------- ---------- ---------- ---------- ---------- ---------- ---------- ---------- ----------
A*34:02:03 ********** ********** ********** ********** ********** ********** ********** ********** ********** **********
A*34:05 ********** ********** ********** ********** ********** ********** ********** ********** ********** **********
A*34:08 ********** ********** ********** ********** ********** ********** ********** ********** ********** **********
A*34:14 ********** ********** ********** ********** ********** ********** ********** ********** ********** **********
A*34:18 ********** ********** ********** ********** ********** ********** ********** ********** ********** **********
A*34:19 ********** ********** ********** ********** ********** ********** ********** ********** ********** **********
A*34:20 ---------- ---------- ---------- ---------- ---------- ---------- ---------- ---------- ---------- ----------
A*34:21 ---------- ---------- ---------- ---------- ---------- ---------- ---------- ---------- ---------- ----------
A*36:01 ---------- ---------- ---------- ---------- ---------- ---------- ---------- ---------- ---------- ----------
A*36:03 ********** ********** ********** ********** ********** ********** ********** ********** ********** **********
A*36:04 ********** ********** ********** ********** ********** ********** ********** ********** ********** **********
A*36:06 ********** ********** ********** ********** ********** ********** ********** ********** ********** **********
A*36:07 ---------- ---------- ---------- ---------- ---------- ---------- ---------- ---------- ---------- ----------
A*36:08 ********** ********** ********** ********** ********** ********** ********** ********** ********** **********
A*43:01 ---------- ---------- ---------- ---------- ---------- ---------- ---------- ----A----- ---------- ----------
A*66:01:01:01 ---------- ---------- ---------- ---------- ---------- ---------- ---------- ----A----- ---------- ----------
A*66:01:01:02 ---------- ---------- ---------- ---------- ---------- ---------- ---------- ----A----- ---------- ----------
A*66:01:02 ********** ********** ********** ********** ********** ********** ********** ********** ********** *****-----
A*66:01:04 ********** ********** ********** ********** ********** ********** ********** ********** ********** **********
A*66:01:05 ********** ********** ********** ********** ********** ********** ********** ********** ********** **********
A*66:02 ********** ********** ********** ********** ********** ********** ********** ********** ********** **********
A*66:03:01:01 ---------- ---------- ---------- ---------- ---------- ---------- ---------- ---------- ---------- ----------
A*66:03:01:02 ---------- ---------- ---------- ---------- ---------- ---------- ---------- ---------- ---------- ----------
A*66:13 ---------- ---------- ---------- ---------- ---------- ---------- ---------- ----A----- ---------- ----------
A*66:17 ---------- ---------- ---------- ---------- ---------- ---------- ---------- ----A----- ---------- ----------
A*66:24 ---------- ---------- ---------- ---------- ---------- ---------- ---------- ----A----- ---------- ----------
A*66:27N ---------- ---------- ---------- ---------- ---------- ---------- ---------- ----A----- ---------- ----------
A*66:29 ********** ********** ********** ********** ********** ********** ********** ********** ********** **********
A*66:30 ********** ********** ********** ********** ********** ********** ********** ********** ********** **********
A*66:31 ********** ********** ********** ********** ********** ********** ********** ********** ********** **********
A*66:32 ---------- ---------- ---------- ---------- ---------- ---------- ---------- ----A----- ---------- ----------
A*68:01:01:01 ********** ********** ********** ********** ********** ********** ********** ********** ********** **********
A*68:01:01:02 ---------- ---------- ---------- ---------- ---------- ---------- ---------- ---------- ---------- ----------
A*68:01:01:03 ********** ********** ********** ********** ********** ********** ********** ********** ********** **********
A*68:01:02:01 ---------- ---------- ---------- ---------- ---------- ---------- ---------- ---------- ---------- ----------
A*68:01:02:02 ---------- ---------- ---------- ---------- ---------- ---------- ---------- ---------- ---------- ----------
A*68:01:02:03 ---------- ---------- ---------- ---------- ---------- ---------- ---------- ---------- ---------- ----------
A*68:01:02:04 ********** ********** ********** ********** ********** ********** ********** ********** ********** **********
A*68:01:02:05 ********** ********** ********** ********** ********** ********** ********** ********** ********** **********
A*68:01:02:06 ********** ********** ********** ********** ********** ********** ********** ********** ********** **********
A*68:01:02:07 ********** ********** ********** ********** ********** ********** ********** ********** ********** **********
A*68:01:03 ********** ********** ********** ********** ********** ********** ********** ********** ********** **********
A*68:01:08 ********** ********** ********** ********** ********** ********** ********** ********** ********** **********
A*68:01:24 ---------- ---------- ---------- ---------- ---------- ---------- ---------- ---------- ---------- ----------
A*68:01:26 ---------- ---------- ---------- ---------- ---------- ---------- ---------- ---------- ---------- ----------
A*68:01:33 ---------- ---------- ---------- ---------- ---------- ---------- ---------- ---------- ---------- ----------
A*68:01:34 ---------- ---------- ---------- ---------- ---------- ---------- ---------- ---------- ---------- ----------
A*68:01:36 ********** ********** ********** ********** ********** ********** ********** ********** ********** **********
A*68:01:37 ********** ********** ********** ********** ********** ********** ********** ********** ********** **********
A*68:01:38 ---------- ---------- ---------- ---------- ---------- ---------- ---------- ---------- ---------- ----------
A*68:01:39 ---------- ---------- ---------- ---------- ---------- ---------- ---------- ---------- ---------- ----------
A*68:01:40 ********** ********** ********** ********** ********** ********** ********** ********** ********** **********
A*68:01:41 ********** ********** ********** ********** ********** ********** ********** ********** ********** **********
A*68:01:42 ********** ********** ********** ********** ********** ********** ********** ********** ********** **********
A*68:01:43 ********** ********** ********** ********** ********** ********** ********** ********** ********** **********
A*68:02:01:01 ---------- ---------- ---------- ---------- ---------- ---------- ---------- ---------- ---------- ----------
A*68:02:01:02 ---------- ---------- ---------- ---------- ---------- ---------- ---------- ---------- ---------- ----------
A*68:02:01:03 ---------- ---------- ---------- ---------- ---------- ---------- ---------- ---------- ---------- ----------
A*68:02:01:04 ---------- ---------- ---------- ---------- ---------- ---------- ---------- ---------- ---------- ----------
A*68:02:01:05 ---------- ---------- ---------- ---------- ---------- ---------- ---------- ---------- ---------- ----------
A*68:02:02 ********** ********** ********** ********** ********** ********** ********** ********** ********** **********
A*68:02:04 ********** ********** ********** ********** ********** ********** ********** ********** ********** **********
A*68:02:13 ---------- ---------- ---------- ---------- ---------- ---------- ---------- ---------- ---------- ----------
A*68:03:01 ********** ********** ********** ********** ********** ********** ********** ********** ********** **********
A*68:05 ********** ********** ********** ********** ********** ********** ********** ********** ********** **********
A*68:06 ********** ********** ********** ********** ********** ********** ********** ********** ********** **********
A*68:07 ********** ********** ********** ********** ********** ********** ********** ********** ********** **********
A*68:08:01 ********** ********** ********** ********** ********** ********** ********** ********** ********** **********
A*68:08:02 ********** ********** ********** ********** ********** ********** ********** ********** ********** **********
A*68:10 ---------- ---------- ---------- ---------- ---------- ---------- ---------- ---------- ---------- ----------
A*68:11N ---------- ---------- ---------- ---------- ---------- ---------- ---------- ---------- ---------- ----------
A*68:12 ****------ ---------- ---------- ---------- ---------- ---------- ---------- ---------- ---------- ----------
A*68:15 ---------- ---------- ---------- ---------- ---------- ---------- ---------- ---------- ---------- ----------
A*68:16 ********** ********** ********** ********** ********** ********** ********** ********** ********** **********
A*68:17 ********** ********** ********** ********** ********** ********** ********** ********** ********** **********
A*68:18N ---------- ---------- ---------- ---------- ---------- ---------- ---------- ---------- ---------- ----------
A*68:19 ********** ********** ********** ********** ********** ********** ********** ********** ********** **********
A*68:20 ********** ********** ********** ********** ********** ********** ********** ********** ********** **********
A*68:22 ********** ********** ********** ********** ********** ********** ********** ********** ********** **********
A*68:23 ********** ********** ********** ********** ********** ********** ********** ********** ********** **********
A*68:24 ---------- ---------- ---------- ---------- ---------- ---------- ---------- ---------- ---------- ----------
A*68:25 ********** ********** ********** ********** ********** ********** ********** ********** ********** **********
A*68:31 ********** ********** ********** ********** ********** ********** ********** ********** ********** **********
A*68:35 ********** ********** ********** ********** ********** ********** ********** ********** ********** **********
A*68:54 ********** ********** ********** ********** ********** ********** ********** ********** ********** **********
A*68:55:01 ********** ********** ********** ********** ********** ********** ********** ********** ********** **********
A*68:66:01 ********** ********** ********** ********** ********** ********** ********** ********** ********** **********
A*68:66:02 ---------- ---------- ---------- ---------- ---------- ---------- ---------- ---------- ---------- ----------
A*68:67 ********** ********** ********** ********** ********** ********** ********** ********** ********** **********
A*68:71 ********** ********** ********** ********** ********** ********** ********** ********** ********** **********
A*68:99 ********** ********** ********** ********** ********** ********** ********** ********** ********** **********
A*68:101:01 ---------- ---------- ---------- ---------- ---------- ---------- ---------- ---------- ---------- ----------
A*68:101:02 ********** ********** ********** ********** ********** ********** ********** ********** ********** **********
A*68:105 ********** ********** ********** ********** ********** ********** ********** ********** ********** **********
A*68:113 ********** ********** ********** ********** ********** ********** ********** ********** ********** **********
A*68:121:02 ********** ********** ********** ********** ********** ********** ********** ********** ********** **********
A*68:130:02 ---------- ---------- ---------- ---------- ---------- ---------- ---------- ---------- ---------- ----------
A*68:138 ---------- ---------- ---------- ---------- ---------- ---------- ---------- ---------- ---------- ----------
A*68:139 ********** ********** ********** ********** ********** ********** ********** ********** ********** **********
A*68:140 ********** ********** ********** ********** ********** ********** ********** ********** ********** **********
A*68:143 ---------- ---------- ---------- ---------- ---------- ---------- ---------- ---------- ---------- ----------
A*68:144 ********** ********** ********** ********** ********** ********** ********** ********** ********** **********
A*68:148Q ---------- ---------- ---------- ---------- ---------- ---------- ---------- ---------- ---------- ----------
A*68:152 ---------- ---------- ---------- ---------- ---------- ---------- ---------- ---------- ---------- ----------
A*68:153 ---------- ---------- ---------- ---------- ---------- ---------- ---------- ---------- ---------- ----------
A*68:154 ---------- ---------- ---------- ---------- ---------- ---------- ---------- ---------- ---------- ----------
A*68:155 ---------- ---------- ---------- ---------- ---------- ---------- ---------- ---------- ---------- ----------
A*68:156 ---------- ---------- ---------- ---------- ---------- ---------- ---------- ---------- ---------- ----------
A*68:158 ---------- ---------- ---------- ---------- ---------- ---------- ---------- ---------- ---------- ----------
A*68:159Q ---------- ---------- ---------- ---------- ---------- ---------- ---------- ---------- ---------- ----------
A*68:163 ********** ********** ********** ********** ********** ********** ********** ********** ********** **********
A*68:167 ****------ ---------- ---------- ---------- ---------- ---------- ---------- ---------- ---------- ----------
A*68:168 ---------- ---------- ---------- ---------- ---------- ---------- ---------- ---------- ---------- ----------
A*68:169 ********** ********** ********** ********** ********** ********** ********** ********** ********** **********
A*68:175 ********** ********** ********** ********** ********** ********** ********** ********** ********** **********
A*68:176 ********** ********** ********** ********** ********** ********** ********** ********** ********** **********
A*68:177 ********** ********** ********** ********** ********** ********** ********** ********** ********** **********
A*68:178 ********** ********** ********** ********** ********** ********** ********** ********** ********** **********
A*68:180 ********** ********** ********** ********** ********** ********** ********** ********** ********** **********
A*68:181N ---------- ---------- ---------- ---------- ---------- ---------- ---------- ---------- ---------- ----------
A*68:182N ---------- ---------- ---------- ---------- ---------- ---------- ---------- ---------- ---------- ----------
A*68:183 ---------- ---------- ---------- ---------- ---------- ---------- ---------- ---------- ---------- ----------
A*68:184 ********** ********** ********** ********** ********** ********** ********** ********** ********** **********
A*68:185 ********** ********** ********** ********** ********** ********** ********** ********** ********** **********
A*68:186 ********** ********** ********** ********** ********** ********** ********** ********** ********** **********
A*68:187 ********** ********** ********** ********** ********** ********** ********** ********** ********** **********
A*68:188 ********** ********** ********** ********** ********** ********** ********** ********** ********** **********
A*68:189 ********** ********** ********** ********** ********** ********** ********** ********** ********** **********
A*68:190 ********** ********** ********** ********** ********** ********** ********** ********** ********** **********
A*68:191 ********** ********** ********** ********** ********** ********** ********** ********** ********** **********
A*68:192 ---------- ---------- ---------- ---------- ---------- ---------- ---------- ---------- ---------- ----------
A*68:193 ---------- ---------- ---------- ---------- ---------- ---------- ---------- ---------- ---------- ----------
A*68:194 ---------- ---------- ---------- ---------- ---------- ---------- ---------- ---------- ---------- ----------
A*68:195 ---------- ---------- ---------- ---------- ---------- ---------- ---------- ---------- ---------- ----------
A*68:196 ---------- ---------- ---------- ---------- ---------- ---------- ---------- ---------- ---------- ----------
A*68:197 ---------- ---------- ---------- ---------- ---------- ---------- ---------- ---------- ---------- ----------
A*68:198 ---------- ---------- ---------- ---------- ---------- ---------- ---------- ---------- ---------- ----------
A*68:200 ---------- ---------- ---------- ---------- ---------- ---------- ---------- ---------- ---------- ----------
A*68:201 ---------- ---------- ---------- ---------- ---------- ---------- ---------- ---------- ---------- ----------
A*68:202 ---------- ---------- ---------- ---------- ---------- ---------- ---------- ---------- ---------- ----------
A*68:203N ---------- ---------- ---------- ---------- ---------- ---------- ---------- ---------- ---------- ----------
A*68:204 ---------- ---------- ---------- ---------- ---------- ---------- ---------- ---------- ---------- ----------
A*68:205N ---------- ---------- ---------- ---------- ---------- ---------- ---------- ---------- ---------- ----------
A*69:01:01:01 ---------- ---------- ---------- ---------- ---------- ---------- ---------- ---------- ---------- ----------
A*69:01:01:02 ********** ********** ********** ********** ********** ********** ********** ********** ********** **********
A*69:01:03 ********** ********** ********** ********** ********** ********** ********** ********** ********** **********
A*69:04 ---------- ---------- ---------- ---------- ---------- ---------- ---------- ---------- ---------- ----------
A*69:05 ---------- ---------- ---------- ---------- ---------- ---------- ---------- ---------- ---------- ----------
A*74:01:01:01 ********** ********** ********** ********** ********** ********** ********** ********** ********** **********
A*74:01:01:02 ********** ********** ********** ********** ********** ********** ********** ********** ********** **********
A*74:01:01:03 ********** ********** ********** ********** ********** ********** ********** ********** ********** **********
A*74:01:01:04 ********** ********** ********** ********** ********** ********** ********** ********** ********** **********
A*74:01:02 ---------- ---------- ---------- ---------- ---------- ---------- ---------- ---------- ---------- ----------
A*74:01:03 ********** ********** ********** ********** ********** ********** ********** ********** ********** **********
A*74:01:04 ********** ********** ********** ********** ********** ********** ********** ********** ********** **********
A*74:01:06 ********** ********** ********** ********** ********** ********** ********** ********** ********** **********
A*74:01:07 ********** ********** ********** ********** ********** ********** ********** ********** ********** **********
A*74:01:08 ********** ********** ********** ********** ********** ********** ********** ********** ********** **********
A*74:02:01:01 ********** ********** ********** ********** ********** ********** ********** ********** ********** **********
A*74:02:01:02 ---------- ---------- ---------- ---------- ---------- ---------- ---------- ---------- ---------- ----------
A*74:03 ---------- ---------- ---------- ---------- ---------- ---------- ---------- ---------- ---------- ----------
A*74:06 ---------- ---------- ---------- ---------- ---------- ---------- ---------- ---------- ---------- ----------
A*74:09 ********** ********** ********** ********** ********** ********** ********** ********** ********** **********
A*74:16:02 ********** ********** ********** ********** ********** ********** ********** ********** ********** **********
A*74:25 ********** ********** ********** ********** ********** ********** ********** ********** ********** **********
A*74:28 ---------- ---------- ---------- ---------- ---------- ---------- ---------- ---------- ---------- ----------
A*74:29 ---------- ---------- ---------- ---------- ---------- ---------- ---------- ---------- ---------- ----------
A*74:30 ---------- ---------- ---------- ---------- ---------- ---------- ---------- ---------- ---------- ----------
A*74:31 ********** ********** ********** ********** ********** ********** ********** ********** ********** **********
A*74:32N ********** ********** ********** ********** ********** ********** ********** ********** ********** **********
A*74:33 ********** ********** ********** ********** ********** ********** ********** ********** ********** **********
A*74:34 ---------- ---------- ---------- ---------- ---------- ---------- ---------- ---------- ---------- ----------
A*80:01:01:01 ********** ********** ********** ********** ********** ********** ********** ********** ********** **********
A*80:01:01:02 ---------- ---------- ---------- ---------- ---------- ---------- ---------- ---------- ---------- ----------
A*80:04 ********** ********** ********** ********** ********** ********** ********** ********** ********** *****-----
gDNA -200
|
A*01:01:01:01 GGGATTCCCC AACTCCGCAG TTTCTTTTCT CCCTCTCCCA ACCTACGTAG GGTCCTTCAT CCTGGATACT CACGACGCGG ACCCAGTTCT CACTCCCATT
A*01:01:01:02N ---------- ---------- ---------- ---------- ---------- ---------- ---------- ---------- ---------- ----------
A*01:01:01:03 ---------- ---------- ---------- ---------- ---------- ---------- ---------- ---------- ---------- ----------
A*01:01:01:04 ********** ********** ********** ********** ********** ********** ********** ********** ********** ***-------
A*01:01:01:05 ********** ********** ********** ********** ********** ********** ********** ********** **-------- ----------
A*01:01:01:06 ********** ********** ********** ********** ********** ********** ********** ********** **-------- ----------
A*01:01:01:07 ********** ********** ********** ********** ********** ********** ********** ********** **-------- ----------
A*01:01:01:08 ********** ********** ********** ********** ********** ********** ****------ ---------- ---------- ----------
A*01:01:01:09 ********** ********** ********** ********** ********** ********** ****------ ---------- ---------- ----------
A*01:01:01:10 ********** ********** ********** ********** ********** ********** ****------ ---------- ---------- ----------
A*01:01:01:11 ---------- ---------- ---------- ---------- ---------- ---------- ---------- ---------- ---------- ----------
A*01:01:01:12 ---------- ---------- ---------- ---------- ---------- ---------- ---------- ---------- ---------- ----------
A*01:01:01:13 ********** ********** ********** ********** ********** ********** ********** ********** ****------ ----------
A*01:01:01:14 ********** ********** ********** ********** ********** ********** ********** ********** ****------ ----------
A*01:01:01:15 ********** ********** ********** ********** ********** ********** ---------- ---------- ---------- ----------
A*01:01:01:16 ---------- ---------- ---------- ---------- ---------- ---------- ---------- ---------- ---------- ----------
A*01:01:01:17 ---------- ---------- ---------- ---------- ---------- ---------- ---------- ---------- ---------- ----------
A*01:01:01:18 ---------- ---------- ---------- ---------- ---------- ---------- ---------- ---------- ---------- ----------
A*01:01:01:19 ---------- ---------- ---------- ---------- ---------- ---------- ---------- ---------- ---------- ----------
A*01:01:01:20 ---------- ---------- ---------- ---------- ---------- ---------- ---------- ---------- ---------- ----------
A*01:01:01:21 ---------- ---------- ---------- ---------- ---------- ---------- ---------- ---------- ---------- ----------
A*01:01:01:22 ---------- ---------- ---------- ---------- ---------- ---------- ---------- ---------- ---------- ----------
A*01:01:01:23 ---------- ---------- ---------- ---------- ---------- ---------- ---------- ---------- ---------- ----------
A*01:01:01:24 ---------- ---------- ---------- ---------- ---------- ---------- ---------- ---------- ---------- ----------
A*01:01:02 ********** ********** ********** ********** ********** ********** ********** ********** **-------- ----------
A*01:01:03 ---------- ---------- ---------- ---------- ---------- ---------- ---------- ---------- ---------- ----------
A*01:01:100 ********** ********** ********** ********** ********** ********** ********** ********** ********** **********
A*01:01:101 ********** ********** ********** ********** ********** ********** ********** ********** ********** **********
A*01:01:13 ********** ********** ********** ********** ********** ********** ********** ********** **-------- ----------
A*01:01:38L ---------- ---------- ---------- ---------- ---------- ---------- ---------- ---------- ---------- ----------
A*01:01:65 ---------- ---------- ---------- ---------- ---------- ---------- ---------- ---------- ---------- ----------
A*01:01:71 ********** ********** ********** ********** ********** ********** ********** ********** ********** **********
A*01:01:72 ---------- ---------- ---------- ---------- ---------- ---------- ---------- ---------- ---------- ----------
A*01:01:73 ********** ********** ********** ********** ********** ********** ********** *********- ---------- ----------
A*01:01:77 ---------- ---------- ---------- ---------- ---------- ---------- ---------- ---------- ---------- ----------
A*01:01:78 ---------- ---------- ---------- ---------- ---------- ---------- ---------- ---------- ---------- ----------
A*01:01:79 ---------- ---------- ---------- ---------- ---------- ---------- ---------- ---------- ---------- ----------
A*01:01:80 ---------- ---------- ---------- ---------- ---------- ---------- ---------- ---------- ---------- ----------
A*01:01:82 ---------- ---------- ---------- ---------- ---------- ---------- ---------- ---------- ---------- ----------
A*01:01:83 ---------- ---------- ---------- ---------- ---------- ---------- ---------- ---------- ---------- ----------
A*01:01:84 ********** ********** ********** ********** ********** ********** ********** ********** ********** ***-------
A*01:01:85 ---------- ---------- ---------- ---------- ---------- ---------- ---------- ---------- ---------- ----------
A*01:01:86 ---------- ---------- ---------- ---------- ---------- ---------- ---------- ---------- ---------- ----------
A*01:01:87 ---------- ---------- ---------- ---------- ---------- ---------- ---------- ---------- ---------- ----------
A*01:01:88 ---------- ---------- ---------- ---------- ---------- ---------- ---------- ---------- ---------- ----------
A*01:01:89 ---------- ---------- ---------- ---------- ---------- ---------- ---------- ---------- ---------- ----------
A*01:01:90 ---------- ---------- ---------- ---------- ---------- ---------- ---------- ---------- ---------- ----------
A*01:01:91 ********** ********** ********** ********** ********** ********** ********** ********** ********** **********
A*01:01:92 ********** ********** ********** ********** ********** ********** ********** ********** ********** **********
A*01:01:93 ********** ********** ********** ********** ********** ********** ********** ********** ********** **********
A*01:01:94 ********** ********** ********** ********** ********** ********** ********** ********** ********** **********
A*01:01:95 ********** ********** ********** ********** ********** ********** ********** ********** ********** **********
A*01:01:96 ********** ********** ********** ********** ********** ********** ********** ********** ********** **********
A*01:01:97 ---------- ---------- ---------- ---------- ---------- ---------- ---------- ---------- ---------- ----------
A*01:01:98 ---------- ---------- ---------- ---------- ---------- ---------- ---------- ---------- ---------- ----------
A*01:01:99 ---------- ---------- ---------- ---------- ---------- ---------- ---------- ---------- ---------- ----------
A*01:02 ---------- ---------- ---------- ---------- ---------- ---------- ---------- ---------- ---------- ----------
A*01:03:01:01 ---------- ---------- ---------- ---------- ---------- ---------- ---------- ---------- ---------- ----------
A*01:03:01:02 ********** ********** ********** ********** ********** ********-- ---------- ---------- ---------- ----------
A*01:04:01:01N ---------- ---------- ---------- ---------- ---------- ---------- ---------- ---------- ---------- ----------
A*01:04:01:02N ********** ********** ********** ********** ********** ********** ********** ********** ********** **********
A*01:06 ---------- ---------- ---------- ---------- ---------- ---------- ---------- ---------- ---------- ----------
A*01:09:01:01 ********** ********** ********** ********** ********** ********** ********** ********** ********** **********
A*01:09:01:02 ********** ********** ********** ********** ********** ********** ********** ********** ****------ ----------
A*01:11N ---------- ---------- ---------- ---------- ---------- ---------- ---------- ---------- ---------- ----------
A*01:14 ********** ********** ********** ********** ********** ********** ********** ********** ********** **********
A*01:16N ---------- ---------- ---------- ---------- ---------- ---------- ---------- ---------- ---------- ----------
A*01:17 ********** ********** ********** ********** ********** ********-- ---------- ---------- ---------- ----------
A*01:20 ********** ********** ********** ********** ********** ********** ********** ********** ********** **********
A*01:23 ---------- ---------- ---------- ---------- ---------- ---------- ---------- ---------- ---------- ----------
A*01:37:01:01 ********** ********** ********** ********** ********** *********- ---------- ---------- ---------- ----------
A*01:37:01:02 ********** ********** ********** ********** ********** ********** ********** ********** ********** **********
A*01:43 ---------- ---------- ---------- ---------- ---------- ---------- ---------- ---------- ---------- ----------
A*01:52:02N ---------- ---------- ---------- ---------- ---------- ---------- ---------- ---------- ---------- ----------
A*01:69:01 ********** ********** ********** ********** ********** ********** ********** ********** **-------- ----------
A*01:82 ---------- ---------- ---------- ---------- ---------- ---------- ---------- ---------- ---------- ----------
A*01:88:02 ---------- ---------- ---------- ---------- ---------- ---------- ---------- ---------- ---------- ----------
A*01:88:03 ---------- ---------- ---------- ---------- ---------- ---------- ---------- ---------- ---------- ----------
A*01:137 ---------- ---------- ---------- ---------- ---------- ---------- ---------- ---------- ---------- ----------
A*01:156 ---------- ---------- ---------- ---------- ---------- ---------- ---------- ---------- ---------- ----------
A*01:165 ---------- ---------- ---------- ---------- ---------- ---------- ---------- ---------- ---------- ----------
A*01:190 ---------- ---------- ---------- ---------- ---------- ---------- ---------- ---------- ---------- ----------
A*01:191 ---------- ---------- ---------- ---------- ---------- ---------- ---------- ---------- ---------- ----------
A*01:194 ********** ********** ********** ********** ********** ********** ********** ********** ********** **********
A*01:196 ---------- ---------- ---------- ---------- ---------- ---------- ---------- ---------- ---------- ----------
A*01:198 ---------- ---------- ---------- ---------- ---------- ---------- ---------- ---------- ---------- ----------
A*01:208Q ---------- ---------- ---------- ---------- ---------- ---------- ---------- ---------- ---------- ----------
A*01:210:02 ********** ********** ********** ********** ********** ********** ********** ********** ********** **********
A*01:214 ---------- ---------- ---------- ---------- ---------- ---------- ---------- ---------- ---------- ----------
A*01:215 ---------- ---------- ---------- ---------- ---------- ---------- ---------- ---------- ---------- ----------
A*01:216 ---------- ---------- ---------- ---------- ---------- ---------- ---------- ---------- ---------- ----------
A*01:218 ---------- ---------- ---------- ---------- ---------- ---------- ---------- ---------- ---------- ----------
A*01:219 ---------- ---------- ---------- ---------- ---------- ---------- ---------- ---------- ---------- ----------
A*01:220 ---------- ---------- ---------- ---------- ---------- ---------- ---------- ---------- ---------- ----------
A*01:221 ---------- ---------- ---------- ---------- ---------- ---------- ---------- ---------- ---------- ----------
A*01:222 ---------- ---------- ---------- ---------- ---------- ---------- ---------- ---------- ---------- ----------
A*01:223 ---------- ---------- ---------- ---------- ---------- ---------- ---------- ---------- ---------- ----------
A*01:224 ---------- ---------- ---------- ---------- ---------- ---------- ---------- ---------- ---------- ----------
A*01:225 ---------- ---------- ---------- ---------- ---------- ---------- ---------- ---------- ---------- ----------
A*01:226 ---------- ---------- ---------- ---------- ---------- ---------- ---------- ---------- ---------- ----------
A*01:227 ---------- ---------- ---------- ---------- ---------- ---------- ---------- ---------- ---------- ----------
A*01:228Q ---------- ---------- ---------- ---------- ---------- ---------- ---------- ---------- ---------- ----------
A*01:229 ---------- ---------- ---------- ---------- ---------- ---------- ---------- ---------- ---------- ----------
A*01:232:02 ---------- ---------- ---------- ---------- ---------- ---------- ---------- ---------- ---------- ----------
A*01:234 ********** ********** ********** ********** ********** ********** ********** ********** ********** **********
A*01:237 ********** ********** ********** ********** ********** ********** ********** ********** ********** **********
A*01:240N ---------- ---------- ---------- ---------- ---------- ---------- ---------- ---------- ---------- ----------
A*01:241 ********** ********** ********** ********** ********** ********** ********** ********** **-------- ----------
A*01:243 ********** ********** ********** ********** ********** ********** ********** ********** ********** ***-------
A*01:245 ********** ********** ********** ********** ********** ********** ********** ********** **-------- ----------
A*01:246 ********** ********** ********** ********** ********** ********** ********** ********** ********** **********
A*01:247N ---------- ---------- ---------- ---------- ---------- ---------- ---------- ---------- ---------- ----------
A*01:248Q ********** ********** ********** ********** ********** ********** ********** ********** ********** **********
A*01:249 ********** ********** ********** ********** ********** ********** ********** ********** ********** **********
A*01:250N ********** ********** ********** ********** ********** ********** ********** ********** ********** **********
A*01:251 ********** ********** ********** ********** ********** ********** ********** ********** ********** **********
A*01:252 ---------- ---------- ---------- ---------- ---------- ---------- ---------- ---------- ---------- ----------
A*01:254 ---------- ---------- ---------- ---------- ---------- ---------- ---------- ---------- ---------- ----------
A*01:255 ---------- ---------- ---------- ---------- ---------- ---------- ---------- ---------- ---------- ----------
A*01:256 ---------- ---------- ---------- ---------- ---------- ---------- ---------- ---------- ---------- ----------
A*01:257 ---------- ---------- ---------- ---------- ---------- ---------- ---------- ---------- ---------- ----------
A*01:258N ---------- ---------- ---------- ---------- ---------- ---------- ---------- ---------- ---------- ----------
A*01:259 ---------- ---------- ---------- ---------- ---------- ---------- ---------- ---------- ---------- ----------
A*01:260 ---------- ---------- ---------- ---------- ---------- ---------- ---------- ---------- ---------- ----------
A*01:261 ********** ********** ********** ********** ********** ********** ********** ********** ********** **********
A*01:262 ---------- ---------- ---------- ---------- ---------- ---------- ---------- ---------- ---------- ----------
A*01:263 ---------- ---------- ---------- ---------- ---------- ---------- ---------- ---------- ---------- ----------
A*01:264 ---------- ---------- ---------- ---------- ---------- ---------- ---------- ---------- ---------- ----------
A*01:265 ---------- ---------- ---------- ---------- ---------- ---------- ---------- ---------- ---------- ----------
A*01:266:01 ---------- ---------- ---------- ---------- ---------- ---------- ---------- ---------- ---------- ----------
A*01:266:02 ********** ********** ********** ********** ********** ********** ********** ********** ********** **********
A*01:267 ********** ********** ********** ********** ********** ********** ********** ********** ********** **********
A*01:268 ********** ********** ********** ********** ********** ********** ********** ********** ********** ***-------
A*01:269N ********** ********** ********** ********** ********** ********** ********** ********** ********** **********
A*01:270 ********** ********** ********** ********** ********** ********** ********** ********** ********** **********
A*01:271 ********** ********** ********** ********** ********** ********** ********** ********** ********** **********
A*01:272 ********** ********** ********** ********** ********** ********** ********** ********** ********** **********
A*01:273 ********** ********** ********** ********** ********** ********** ********** ********** ********** **********
A*01:274 ********** ********** ********** ********** ********** ********** ********** ********** ********** **********
A*01:275 ********** ********** ********** ********** ********** ********** ********** ********** ********** **********
A*01:276 ********** ********** ********** ********** ********** ********** ********** ********** ********** **********
A*01:277 ********** ********** ********** ********** ********** ********** ********** ********** ********** **********
A*01:278 ********** ********** ********** ********** ********** ********** ********** ********** ********** **********
A*01:279 ********** ********** ********** ********** ********** ********** ********** ********** ********** **********
A*01:280 ********** ********** ********** ********** ********** ********** ********** ********** ********** **********
A*01:281 ********** ********** ********** ********** ********** ********** ********** ********** ********** **********
A*01:282 ---------- ---------- ---------- ---------- ---------- ---------- ---------- ---------- ---------- ----------
A*01:283 ---------- ---------- ---------- ---------- ---------- ---------- ---------- ---------- ---------- ----------
A*01:284 ---------- ---------- ---------- ---------- ---------- ---------- ---------- ---------- ---------- ----------
A*01:286 ---------- ---------- ---------- ---------- ---------- ---------- ---------- ---------- ---------- ----------
A*01:287N ********** ********** ********** ********** ********** ********** ********** ********** ********** **********
A*01:290N ********** ********** ********** ********** ********** ********** ********** ********** ********** **********
A*01:291 ********** ********** ********** ********** ********** ********** ********** ********** ********** **********
A*01:292 ********** ********** ********** ********** ********** ********** ********** ********** ********** **********
A*01:293N ********** ********** ********** ********** ********** ********** ********** ********** ********** **********
A*01:294 ********** ********** ********** ********** ********** ********** ********** ********** ********** **********
A*01:295 ********** ********** ********** ********** ********** ********** ********** ********** ********** **********
A*01:296 ********** ********** ********** ********** ********** ********** ********** ********** ********** **********
A*01:297 ********** ********** ********** ********** ********** ********** ********** ********** ********** **********
A*02:01:01:01 ---------- ---------- ---------- ---------- -----T---- --------T- ---------- ---------- ---------- ----------
A*02:01:01:02L *--------- ---------- ---------- ---------- -----T---- --------T- ---------- ---------- ---------- ---------C
A*02:01:01:03 ********** ********** ********** ********** ********** ********** ********** ********** ********** **********
A*02:01:01:04 ---------- ---------- ---------- ---------- -----T---- --------T- ---------- ---------- ---------- ----------
A*02:01:01:05 ---------- ---------- ---------- ---------- -----T---- --------T- ---------- ---------- ---------- ----------
A*02:01:01:06 ---------- ---------- ---------- ---------- -----T---- --------T- ---------- ---------- ---------- ----------
A*02:01:01:07 ---------- ---------- ---------- ---------- -----T---- --------T- ---------- ---------- ---------- ----------
A*02:01:01:08 ---------- ---------- ---------- ---------- -----T---- --------T- ---------- ---------- ---------- ----------
A*02:01:01:09 ---------- ---------- ---------- ---------- -----T---- --------T- ---------- ---------- ---------- ----------
A*02:01:01:10 ********** ********** ********** ********** ********** ********** ********** ********** **-------- ----------
A*02:01:01:11 ********** ********** ********** ********** ********** ********** ********** ********** **-------- ----------
A*02:01:01:12 ********** ********** ********** ********** ********** ********** ********** ********** **-------- ----------
A*02:01:01:13 ********** ********** ********** ********** ********** ********** ********** ********** **-------- ----------
A*02:01:01:14 ********** ********** ********** ********** ********** ********** ********** ********** **-------- ----------
A*02:01:01:15 ********** ********** ********** ********** ********** ********** ********** ********** **-------- ----------
A*02:01:01:16 ---------- ---------- ---------- ---------- -----T---- --------T- ---------- ---------- ---------- ----------
A*02:01:01:17 ********** ********** ********** ********** ********** ********** ********** ********** **-------- ----------
A*02:01:01:18 ********** ********** ********** ********** ********** ********** ******---- ---------- ---------- ----------
A*02:01:01:19 ********** ********** ********** ********** ********** ********** ****------ ---------- ---------- ----------
A*02:01:01:20 ********** ********** ********** ********** ********** ********** ****------ ---------- ---------- ----------
A*02:01:01:21 ********** ********** ********** ********** ********** ********** ****------ ---------- ---------- ----------
A*02:01:01:22 ********** ********** ********** ********** ********** ********** ****------ ---------- ---------- ----------
A*02:01:01:23 ********** ********** ********** ********** ********** ********** ****------ ---------- ---------- ----------
A*02:01:01:24 ********** ********** ********** ********** ********** ********** ****------ ---------- ---------- ----------
A*02:01:01:25 ********** ********** ********** ********** ********** ********** ****------ ---------- ---------- ----------
A*02:01:01:26 ********** ********** ********** ********** ********** ********** ****------ ---------- ---------- ----------
A*02:01:01:27 ---------- ---------- ---------- ---------- -----T---- --------T- ---------- ---------- ---------- ----------
A*02:01:01:28 ---------- ---------- ---------- ---------- -----T---- --------T- ---------- ---------- ---------- ----------
A*02:01:01:29 ********** ********** ********** ********** ********** ********** ********** ********** ****------ ----------
A*02:01:01:30 ********** ********** ********** ********** ********** ********** ********** ********** ****------ ----------
A*02:01:01:31 ---------- ---------- ---------- ---------- -----T---- --------T- ---------- ---------- ---------- ----------
A*02:01:01:32 ---------- ---------- ---------- ---------- -----T---- --------T- ---------- ---------- ---------- ----------
A*02:01:01:33 ********** ********** ********** ********** ********** ********** ---------- ---------- ---------- ----------
A*02:01:01:34 ********** ********** ********** ********** ********** ********** ---------- ---------- ---------- ----------
A*02:01:01:35 ---------- ---------- ---------- ---------- -----T---- --------T- ---------- ---------- ---------- ----------
A*02:01:01:36 ---------- ---------- ---------- ---------- -----T---- --------T- ---------- ---------- ---------- ----------
A*02:01:01:37 ---------- ---------- ---------- ---------- -----T---- --------T- ---------- ---------- ---------- ----------
A*02:01:01:38 ---------- ---------- ---------- ---------- -----T---- --------T- ---------- ---------- ---------- ----------
A*02:01:01:39 ---------- ---------- ---------- ---------- -----T---- --------T- ---------- ---------- ---------- ----------
A*02:01:01:40 ---------- ---------- ---------- ---------- -----T---- --------T- ---------- ---------- ---------- ----------
A*02:01:01:41 ---------- ---------- ---------- ---------- -----T---- --------T- ---------- ---------- ---------- ----------
A*02:01:01:42 ---------- ---------- ---------- ---------- -----T---- --------T- ---------- ---------- ---------- ----------
A*02:01:01:43 ********** ********** ********** ********** ********** ********** ---------- ---------- ---------- ----------
A*02:01:01:44 ********** ********** ********** ********** ********** ********** ---------- ---------- ---------- ----------
A*02:01:01:45 ---------- ---------- ---------- ---------- -----T---- --------T- ---------- ---------- ---------- ----------
A*02:01:01:46 ---------- ---------- ---------- ---------- -----T---- --------T- ---------- ---------- ---------- ----------
A*02:01:01:47 ---------- ---------- ---------- ---------- -----T---- --------T- ---------- ---------- ---------- ----------
A*02:01:01:48 ---------- ---------- ---------- ---------- -----T---- --------T- ---------- ---------- ---------- ----------
A*02:01:01:49 ---------- ---------- ---------- ---------- -----T---- --------T- ---------- ---------- ---------- ----------
A*02:01:01:50 ---------- ---------- ---------- ---------- -----T---- --------T- ---------- ---C------ ---------- ----------
A*02:01:01:51 ---------- ---------- ---------- ---------- -----T---- --------T- ---------- ---------- ---------- ----------
A*02:01:01:52 ---------- ---------- ---------- ---------- -----T---- --------T- ---------- ---------- ---------- ----------
A*02:01:01:53 ---------- ---------- ---------- ---------- -----T---- --------T- ---------- ---------- ---------- ----------
A*02:01:01:54 ---------- ---------- ---------- ---------- -----T---- --------T- ---------- ---------- ---------- ----------
A*02:01:01:55 ---------- ---------- ---------- ---------- -----T---- --------T- ---------- ---------- ---------- ----------
A*02:01:02 ********** ********** ********** ********** ********** ********** ********** ********** **-------- ----------
A*02:01:04 ---------- ---------- ---------- ---------- -----T---- --------T- ---------- ---------- ---------- ----------
A*02:01:05 ---------- ---------- ---------- ---------- -----T---- --------T- ---------- ---------- ---------- ----------
A*02:01:09 ---------- ---------- ---------- ---------- -----T---- --------T- ---------- ---------- ---------- ----------
A*02:01:11 ---------- ---------- ---------- ---------- -----T---- --------T- ---------- ---------- ---------- ----------
A*02:01:111 ---------- ---------- ---------- ---------- -----T---- --------T- ---------- ---------- ---------- ----------
A*02:01:120 ---------- ---------- ---------- ---------- -----T---- --------T- ---------- ---------- ---------- ----------
A*02:01:121 ********** ********** ********** ********** ********** ********** ********** *********- ---------- ----------
A*02:01:123 ---------- ---------- ---------- ---------- -----T---- --------T- ---------- ---------- ---------- ----------
A*02:01:124 ---------- ---------- ---------- ---------- -----T---- --------T- ---------- ---------- ---------- ----------
A*02:01:125 ---------- ---------- ---------- ---------- -----T---- --------T- ---------- ---------- ---------- ----------
A*02:01:126 ---------- ---------- ---------- ---------- -----T---- --------T- ---------- ---------- ---------- ----------
A*02:01:127 ---------- ---------- ---------- ---------- -----T---- --------T- ---------- ---------- ---------- ----------
A*02:01:128 ---------- ---------- ---------- ---------- -----T---- --------T- ---------- ---------- ---------- ----------
A*02:01:130 ********** ********** ********** ********** ********** ********** ********** ********** ********** ***-------
A*02:01:132 ********** ********** ********** ********** ********** ********** ********** ********** ********** **********
A*02:01:133 ********** ********** ********** ********** ********** ********** ********** ********** ********** **********
A*02:01:134 ********** ********** ********** ********** ********** ********** ********** ********** ********** **********
A*02:01:135 ********** ********** ********** ********** ********** ********** ********** ********** ********** **********
A*02:01:136 ********** ********** ********** ********** ********** ********** ********** ********** ********** **********
A*02:01:137 ********** ********** ********** ********** ********** ********** ********** ********** ********** **********
A*02:01:138 ---------- ---------- ---------- ---------- -----T---- --------T- ---------- ---------- ---------- ----------
A*02:01:139 ---------- ---------- ---------- ---------- -----T---- --------T- ---------- ---------- ---------- ----------
A*02:01:140 ---------- ---------- ---------- ---------- -----T---- --------T- ---------- ---------- ---------- ----------
A*02:01:141 ---------- ---------- ---------- ---------- -----T---- --------T- ---------- ---------- ---------- ----------
A*02:01:142 ********** ********** ********** ********** ********** ********** ********** ********** ********** **********
A*02:01:143 ---------- ---------- ---------- ---------- -----T---- --------T- ---------- ---------- ---------- ----------
A*02:01:145 ---------- ---------- ---------- ---------- -----T---- --------T- ---------- ---------- ---------- ----------
A*02:01:146 ********** ********** ********** ********** ********** ********** ********** ********** ********** **********
A*02:01:147 ********** ********** ********** ********** ********** ********** ********** ********** ********** **********
A*02:01:148 ********** ********** ********** ********** ********** ********** ********** ********** ********** **********
A*02:01:149 ---------- ---------- ---------- ---------- -----T---- --------T- ---------- ---------- ---------- ----------
A*02:01:14Q ********** ********** ********** ********** ********** ********** ********** ********** **-------- ----------
A*02:01:150 ********** ********** ********** ********** ********** ********** ********** ********** ********** **********
A*02:01:151 ********** ********** ********** ********** ********** ********** ********** ********** ********** **********
A*02:01:153 ---------- ---------- ---------- ---------- -----T---- --------T- ---------- ---------- ---------- ----------
A*02:01:154 ---------- ---------- ---------- ---------- -----T---- --------T- ---------- ---------- ---------- ----------
A*02:01:155 ********** ********** ********** ********** ********** ********** ********** ********** ********** **********
A*02:01:156 ********** ********** ********** ********** ********** ********** ********** ********** ********** ***-------
A*02:01:157 ---------- ---------- ---------- ---------- -----T---- --------T- ---------- ---------- ---------- ----------
A*02:01:158 ********** ********** ********** ********** ********** ********** ********** ********** ********** **********
A*02:01:159 ********** ********** ********** ********** ********** ********** ********** ********** ********** **********
A*02:01:160 ********** ********** ********** ********** ********** ********** ********** ********** ********** **********
A*02:01:161 ********** ********** ********** ********** ********** ********** ********** ********** ********** **********
A*02:01:19 ********** ********** ********** ********** ********** ********** ********** ********** ****------ ----------
A*02:01:21 ********** ********** ********** ********** ********** ********** ********** ********** ********** ***-------
A*02:01:22 ********** ********** ********** ********** ********** ********** ********** ********** **-------- ----------
A*02:01:30 ---------- ---------- ---------- ---------- -----T---- --------T- ---------- ---------- ---------- ----------
A*02:01:31 ---------- ---------- ---------- ---------- -----T---- --------T- ---------- ---------- ---------- ----------
A*02:01:38 ---------- ---------- ---------- ---------- -----T---- --------T- ---------- ---------- ---------- ----------
A*02:01:52 ********** ********** ********** ********** ********** ********** ********** ********** **-------- ----------
A*02:01:56 ********** ********** ********** ********** ********** ********** ********** ********** **-------- ----------
A*02:01:71 ********** ********** ********** ********** ********** ********** ********** ********** **-------- ----------
A*02:02:01:01 ---------- ---------- ---------- ---------- -----T---- --------T- ---------- ---------- ---------- ----------
A*02:02:01:02 ********** ********** ********** ********** ********** ********** ********** ********** **-------- ----------
A*02:02:01:03 ********** ********** ********** ********** ********** ********** ********** ********** ********** ***-------
A*02:02:01:04 ********** ********** ********** ********** ********** ********** ---------- ---------- ---------- ----------
A*02:02:04 ---------- ---------- ---------- ---------- -----T---- --------T- ---------- ---------- ---------- ----------
A*02:03:01 ---------- ---------- ---------- ---------- -----T---- --------T- ---------- ---------- ---------- ----------
A*02:03:03 ********** ********** ********** ********** ********** ********** ********** ********** ********** **********
A*02:03:04 ********** ********** ********** ********** ********** ********** ********** ********** **-------- ----------
A*02:04 ---------- ---------- ---------- ---------- -----T---- --------T- ---------- ---------- ---------- ----------
A*02:05:01:01 ---------- ---------- ---------- ---------- -----T---- --------T- ---------- ---------- ---------- ----------
A*02:05:01:02 ********** ********** ********** ********** ********** ********** ****------ ---------- ---------- ----------
A*02:05:07 ********** ********** ********** ********** ********** ********** ********** ********** ********** **********
A*02:05:08 ********** ********** ********** ********** ********** ********** ********** ********** ********** **********
A*02:05:09 ---------- ---------- ---------- ---------- -----T---- --------T- ---------- ---------- ---------- ----------
A*02:06:01:01 ---------- ---------- ---------- ---------- -----T---- --------T- ---------- ---------- ---------- ----------
A*02:06:01:02 ---------- ---------- ---------- ---------- -----T---- --------T- ---------- ---------- ---------- ----------
A*02:06:01:03 ---------- ---------- ---------- ---------- -----T---- --------T- ---------- ---------- ---------- ----------
A*02:06:01:04 ---------- ---------- ---------- ---------- -----T---- --------T- ---------- ---------- ---------- ----------
A*02:06:01:05 ********** ********** ********** ********-- -----T---- --------T- ---------- ---------- ---------- ----------
A*02:06:01:06 ---------- ---------- ---------- ---------- -----T---- --------T- ---------- ---------- ---------- ----------
A*02:06:05 ********** ********** ********** ********** ********** ********** ********** ********** **-------- ----------
A*02:06:08 ********** ********** ********** ********** ********** ********** ********** ********** **-------- ----------
A*02:06:22 ********** ********** ********** ********** ********** ********** ********** ********** ********** ***-------
A*02:06:23 ********** ********** ********** ********** ********** ********** ********** ********** ********** **********
A*02:06:24 ********** ********** ********** ********** ********** ********** ********** ********** ********** **********
A*02:06:25 ********** ********** ********** ********** ********** ********** ********** ********** ********** **********
A*02:06:26 ---------- ---------- ---------- ---------- -----T---- --------T- ---------- ---------- ---------- ----------
A*02:06:27 ********** ********** ********** ********** ********** ********** ********** ********** ********** **********
A*02:07:01 ---------- ---------- ---------- ---------- -----T---- --------T- ---------- ---------- ---------- ----------
A*02:07:11 ********** ********** ********** ********** ********** ********** ********** ********** ********** ***-------
A*02:07:12 ********** ********** ********** ********** ********** ********** ********** ********** ********** **********
A*02:08 ---------- ---------- ---------- ---------- -----T---- --------T- ---------- ---------- ---------- ----------
A*02:09:01:01 ---------- ---------- ---------- ---------- -----T---- --------T- ---------- ---------- ---------- ----------
A*02:09:01:02 ********** ********** ********** ********** ********** ********** ********** ********** ********** **********
A*02:10 ---------- ---------- ---------- ---------- -----T---- --------T- ---------- ---------- ---------- ----------
A*02:11:01:01 ---------- ---------- ---------- ---------- -----T---- --------T- ---------- ---------- ---------- ----------
A*02:11:01:02 ********** ********** ********** ********** ********** ********** ---------- ---------- ---------- ----------
A*02:12 ---------- ---------- ---------- ---------- -----T---- --------T- ---------- ---------- ---------- ----------
A*02:14 ---------- ---------- ---------- ---------- -----T---- --------T- ---------- ---------- ---------- ----------
A*02:15N ********** ********** ********** ********** ********** ********** ********** ********** ********** **********
A*02:16 ---------- ---------- ---------- ---------- -----T---- --------T- ---------- ---------- ---------- ----------
A*02:17:02 ---------- ---------- ---------- ---------- -----T---- --------T- ---------- ---------- ---------- ----------
A*02:18 ---------- ---------- ---------- ---------- -----T---- --------T- ---------- ---------- ---------- ----------
A*02:19 ********** ********** ********** ********** ********** ********-- ---------- ---------- ---------- ----------
A*02:20:01 ---------- ---------- ---------- ---------- -----T---- --------T- ---------- ---------- ---------- ----------
A*02:20:02 ---------- ---------- ---------- ---------- -----T---- --------T- ---------- ---------- ---------- ----------
A*02:21 ********** ********** ********** ********** ********** ********** ********** ********** **-------- ----------
A*02:22:01:01 ---------- ---------- ---------- ---------- -----T---- --------T- ---------- ---------- ---------- ----------
A*02:22:01:02 ********** ********** ********** ********** ********** ********** ********** ********** **-------- ----------
A*02:24:01 ---------- ---------- ---------- ---------- -----T---- --------T- ---------- ---------- ---------- ----------
A*02:26 ********** ********** ********** ********** ********** ********** ********** ********** **-------- ----------
A*02:27 ---------- ---------- ---------- ---------- -----T---- --------T- ---------- ---------- ---------- ----------
A*02:29 ********** ********** ********** ********** ********** ********** ********** ********** **-------- ----------
A*02:30:01 ---------- ---------- ---------- ---------- -----T---- --------T- ---------- ---------- ---------- ----------
A*02:30:02 ---------- ---------- ---------- ---------- -----T---- --------T- ---------- ---------- ---------- ----------
A*02:32N ---------- ---------- ---------- ---------- -----T---- --------T- ---------- ---------- ---------- ----------
A*02:34 ********** ********** ********** ********** ********** ********** ********** ********** **-------- ----------
A*02:35:01 ---------- ---------- ---------- ---------- -----T---- --------T- ---------- ---------- ---------- ----------
A*02:36 ---------- ---------- ---------- ---------- -----T---- --------T- ---------- ---------- ---------- ----------
A*02:38 ********** ********** ********** ********** ********** ********** ********** ********** ***------- ----------
A*02:39 ********** ********** ********** ********** ********** ********** ********** ********** **-------- ----------
A*02:43N ---------- ---------- ---------- ---------- -----T---- --------T- ---------- ---------- ---------- ----------
A*02:44 ********** ********** ********** ********** ********** ********** ********** ********** **-------- ----------
A*02:47 ********** ********** ********** ********** ********** ********** ********** ********** **-------- ----------
A*02:48 ---------- ---------- ---------- ---------- -----T---- --------T- ---------- ---------- ---------- ----------
A*02:49 ********** ********** ********** ********** ********** ********** ********** ********** **-------- ----------
A*02:51 ********** ********** ********** ********** ********** ********** ********** ********** ********** **********
A*02:52 ********** ********** ********** ********** ********** ********** ********** ********** **-------- ----------
A*02:53N ---------- ---------- ---------- ---------- -----T---- --------T- ---------- ---------- ---------- ----------
A*02:54 ********** ********** ********** ********** ********** ********** ********** ********** **-------- ----------
A*02:56:01 ---------- ---------- ---------- ---------- -----T---- --------T- ---------- ---------- ---------- ----------
A*02:57 ********** ********** ********** ********** ********** ********** ********** ********** **-------- ----------
A*02:58 ********** ********** ********** ********** ********** ********** ********** ********** **-------- ----------
A*02:60:01 ********** ********** ********** ********** ********** ********** ********** ********** ********** **********
A*02:64:01 ---------- ---------- ---------- ---------- -----T---- --------T- ---------- ---------- ---------- ----------
A*02:65 ---------- ---------- ---------- ---------- -----T---- --------T- ---------- ---------- ---------- ----------
A*02:66 ---------- ---------- ---------- ---------- -----T---- --------T- ---------- ---------- ---------- ----------
A*02:67 ********** ********** ********** ********** ********** *********- ---------- ---------- ---------- ----------
A*02:68 ---------- ---------- ---------- ---------- -----T---- --------T- ---------- ---------- ---------- ----------
A*02:77 ---------- ---------- ---------- ---------- -----T---- --------T- ---------- ---------- ---------- ----------
A*02:81 ---------- ---------- ---------- ---------- -----T---- --------T- ---------- ---------- ---------- ----------
A*02:85 ---------- ---------- ---------- ---------- -----T---- --------T- ---------- ---------- ---------- ----------
A*02:86:01 ********** ********** ********** ********** ********** ********** ********** ********** **-------- ----------
A*02:87 ********** ********** ********** ********** ********** ********** ********** ********** **-------- ----------
A*02:89:01 ---------- ---------- ---------- ---------- -----T---- --------T- ---------- ---------- ---------- ----------
A*02:89:02 ********** ********** ********** ********** ********** ********** ********** ********** ********** **********
A*02:90 ---------- ---------- ---------- ---------- -----T---- --------T- ---------- ---------- ---------- ----------
A*02:93:01 ---------- ---------- ---------- ---------- -----T---- --------T- ---------- ---------- ---------- ----------
A*02:93:02 ---------- ---------- ---------- ---------- -----T---- --------T- ---------- ---------- ---------- ----------
A*02:95 ---------- ---------- ---------- ---------- -----T---- --------T- ---------- ---------- ---------- ----------
A*02:96 ********** ********** ********** ********** ********** ********** ********** ********** **-------- ----------
A*02:101:01 ********** ********** ********** ********** ********** ********** ********** ********** **-------- ----------
A*02:105 ********** ********** ********** ********** ********** ********** ********** ********** **-------- ----------
A*02:113:01N ---------- ---------- ---------- ---------- -----T---- --------T- ---------- ---------- ---------- ----------
A*02:115 ---------- ---------- ---------- ---------- -----T---- --------T- ---------- ---------- ---------- ----------
A*02:123 ********** ********** ********** ********** ********** ********** ********** ********** **-------- ----------
A*02:131:01 ---------- ---------- ---------- ---------- --G--T---- --------T- ---------- ---------- ---------- ----------
A*02:131:02 ********** ********** ********** ********** ********** ********** ********** ********** ********** **********
A*02:136 ********** ********** ********** ********** ********** ********** ********** ********** **-------- ----------
A*02:137 ********** ********** ********** ********** ********** ********** ********** ********** **-------- ----------
A*02:140 ********** ********** ********** ********** ********** *********- ---------- ---------- ---------- ----------
A*02:150:02 ********** ********** ********** ********** ********** ********** ********** ********** ********** **********
A*02:161 ---------- ---------- ---------- ---------- -----T---- --------T- ---------- ---------- ---------- ----------
A*02:164:02 ---------- ---------- ---------- ---------- -----T---- --------T- ---------- ---------- ---------- ----------
A*02:177 ********** ********** ********** ********** ********** ********** ********** ********** **-------- ----------
A*02:183 ********** ********** ********** ********** ********** ********** ********** ********** **-------- ----------
[truncated: 59,529 more rows]

## Sheet: Genomic sequence B alleles
# file: B_gen.txt
# date: 2019-01-23
# version: IPD-IMGT/HLA 3.35.0
# origin: http://hla.alleles.org/wmda/B_gen.txt
# repository: https://raw.githubusercontent.com/ANHIG/IMGTHLA/Latest/alignments/B_gen.txt
# author: WHO, Steven G. E. Marsh (steven.marsh.ac.uk)
gDNA -284
|
B*07:02:01:01 GATCAGGACG AAGTCCCA.G GTCCCGGACG GGGCTCTCAG GGTCTCAGGC TCCGAGGGCC GCGTCTGCAA TGGGGAGGCG CAGCGTTGGG GATTCCCCAC
B*07:02:01:02 ---------- --------.- ---------- ---------- ---------- ---------- ---------- ---------- ---------- ----------
B*07:02:01:03 ---------- --------.- ---T------ ---------- ---------- ---------- ---------- ---------- ---------- ----------
B*07:02:01:04 ---------- --------.- ---------- ---------- ---------- ---------- ---------- ---------- ---------- ----------
B*07:02:01:05 ********** ********** ********** ********** ********** ********** ********** ********** ********** **********
B*07:02:01:06 ********** ********** ********** ********** ********** ********** ********** ********** ********** **********
B*07:02:01:07 ---------- --------.- ---------- ---------- ---------- ---------- ---------- ---------- ---------- ----------
B*07:02:01:08 ---------- --------.- ---------- ---------- ---------- ---------- ---------- ---------- ---------- ----------
B*07:02:01:09 ---------- --------.- ---------- ---------- ---------- ---------- ---------- ---------- ---------- ----------
B*07:02:01:10 ---------- --------.- ---------- ---------- ---------- ---------- ---------- ---------- ---------- ----------
B*07:02:01:11 ---------- --------.- ---------- ---------- ---------- ---------- ---------- ---------- ---------- ----------
B*07:02:01:12 ---------- --------.- ---------- ---------- ---------- ---------- ---------- ---------- ---------- ----------
B*07:02:01:13 ---------- --------.- ---------- ---------- ---------- ---------- ---------- ---------- ---------- ----------
B*07:02:01:14 ---------- --------.- ---------- ---------- ---------- ---------- ---------- ---------- ---------- ----------
B*07:02:03 ---------- --------.- ---------- ---------- ---------- ---------- ---------- ---------- ---------- ----------
B*07:02:04 ---------- --------.- ---------- ---------- ---------- ---------- ---------- ---------- ---------- ----------
B*07:02:10 ---------- --------.- ---------- ---------- ---------- ---------- ---------- ---------- ---------- ----------
B*07:02:13 ---------- --------.- ---------- ---------- ---------- ---------- ---------- ---------- ---------- ----------
B*07:02:45 ---------- --------.- ---------- ---------- ---------- ---------- ---------- ---------- ---------- ----------
B*07:02:48 ---------- --------.- ---------- ---------- ---------- ---------- ---------- ---------- ---------- ----------
B*07:02:50 ---------- --------.- ---------- ---------- ---------- ---------- ---------- ---------- ---------- ----------
B*07:02:51 ---------- --------.- ---------- ---------- ---------- ---------- ---------- ---------- ---------- ----------
B*07:02:52 ********** ********** ********** ********** ********** ********** ********** ********** ********** **********
B*07:02:53 *********- --------.- ---------- ---------- ---------- ---------- ---------- ---------- ---------- ----------
B*07:02:54 ********** ********** ********** ********** ********** ********** ********** ********** ********** **********
B*07:02:56 ********** ********** ********** ********** ********** ********** ********** ********** ********** **********
B*07:02:57 ********** ********** ********** ********** ********** ********** ********** ********** ********** **********
B*07:02:58 ********** ********** ********** ********** ********** ********** ********** ********** ********** **********
B*07:02:59 ********** ********** ********** ********** ********** ********** ********** ********** ********** **********
B*07:02:60 ---------- --------.- ---------- ---------- ---------- ---------- ---------- ---------- ---------- ----------
B*07:02:61 ********** ********** ********** ********** ********** ********** ********** ********** ********** **********
B*07:02:62 ********** ********** ********** ********** ********** ********** ********** ********** ********** **********
B*07:02:63 ********** ********** ********** ********** ********** ********** ********** ********** ********** **********
B*07:02:64 ********** ********** ********** ********** ********** ********** ********** ********** ********** **********
B*07:02:65 ********** ********** ********** ********** ********** ********** ********** ********** ********** **********
B*07:02:66 ---------- --------.- ---------- ---------- ---------- ---------- ---------- ---------- ---------- ----------
B*07:02:67 ********** ********** ********** ********** ********** ********** ********** ********** ********** **********
B*07:02:68 ********** ********** ********** ********** ********** ********** ********** ********** ********** **********
B*07:02:69 ********** ********** ********** ********** ********** ********** ********** ********** ********** **********
B*07:02:70 ---------- --------.- ---------- ---------- ---------- ---------- ---------- ---------- ---------- ----------
B*07:02:71 ---------- --------.- ---------- ---------- ---------- ---------- ---------- ---------- ---------- ----------
B*07:02:72 ********** ********** ********** ********** ********** ********** ********** ********** ********** **********
B*07:03 ********** *****---.- ---------- ---------- ---------- ---------- ---------- ---------- ---------- ----------
B*07:04:01 ---------- --------.- ---------- ---------- ---------- ---------- ---------- ---------- ---------- ----------
B*07:04:02 ********** ********** ********** ********** ********** ********** ********** ********** ********** **********
B*07:05:01:01 ---------- --------.- ---------- ---------- ---------- ---------- ---------- ---------- ---------- ----------
B*07:05:01:02 ********** ********** ********** ********** ********** ********** ********** ********** ********** **********
B*07:05:01:03 ********** *****---.- ---------- ---------- ---------- ---------- ---------- ---------- ---------- ----------
B*07:05:01:04 ********** ********** ********** ********** ********** ********** ********** ********** ********** **********
B*07:05:09 ********** ********** ********** ********** ********** ********** ********** ********** ********** **********
B*07:06:01 ---------- --------.- ---------- ---------- ---------- ---------- ---------- ---------- ---------- ----------
B*07:06:02 ---------- --------.- ---------- ---------- ---------- ---------- ---------- ---------- ---------- ----------
B*07:06:03 ********** ********** ********** ********** ********** ********** ********** ********** ********** **********
B*07:07:01 ---------- --------.- ---------- ---------- ---------- ---------- ---------- ---------- ---------- ----------
B*07:07:02 ---------- --------.- ---------- ---------- ---------- ---------- ---------- ---------- ---------- ----------
B*07:08:02 ---------- --------.- ---------- ---------- ---------- ---------- ---------- ---------- ---------- ----------
B*07:09:01 ---------- --------.- ---------- ---------- ---------- ---------- ---------- ---------- ---------- ----------
B*07:09:02 ********** ********** ********** ********** ********** ********** ********** ********** ********** **********
B*07:10 ---------- --------.- ---------- ---------- ---------- ---------- ---------- ---------- ---------- ----------
B*07:15 ********** ********** ********** ********** ********** ********** ********** ********** ********** **********
B*07:16 ---------- --------.- ---------- ---------- ---------- ---------- ---------- ---------- ---------- ----------
B*07:20 ---------- --------.- ---------- ---------- ---------- ---------- ---------- ---------- ---------- ----------
B*07:22:01 ---------- --------.- ---------- ---------- ---------- ---------- ---------- ---------- ---------- ----------
B*07:22:02 ---------- --------.- ---------- ---------- ---------- ---------- ---------- ---------- ---------- ----------
B*07:26 ---------- --------.- ---------- ---------- ---------- ---------- ---------- ---------- ---------- ----------
B*07:31 ********** ********** ********** ********** ********** ********** ********** ********** ********** **********
B*07:33:01 ********** ********** ********** ********** ********** ********** ********** ********** *****----- ----------
B*07:36 ********** ********** ********** ********** ********** ********** ********** ********** ********** **********
B*07:37:02 ---------- --------.- ---------- ---------- ---------- ---------- ---------- ---------- ---------- ----------
B*07:38 ---------- --------.- ---------- ---------- ---------- ---------- ---------- ---------- ---------- ----------
B*07:41 ********** ********** ********** ********** ********** ********-- ---------- ---------- ---------- ----------
B*07:42 ---------- --------.- ---------- ---------- ---------- ---------- ---------- ---------- ---------- ----------
B*07:44N ********** ********** ********** ********** ********** ****------ ---------- ---------- ---------- ----------
B*07:47 ********** ******--.- ---------- ---------- ---------- ---------- ---------- ---------- ---------- ----------
B*07:48 ---------- --------.- ---------- ---------- ---------- ---------- ---------- ---------- ---------- ----------
B*07:50 ---------- --------.- ---------- ---------- ---------- ---------- ---------- ---------- ---------- ----------
B*07:53 ---------- --------.- ---------- ---------- ---------- ---------- ---------- ---------- ---------- ----------
B*07:57 ---------- --------.- ---------- ---------- ---------- ---------- ---------- ---------- ---------- ----------
B*07:68:01 ---------- --------.- ---------- ---------- ---------- ---------- ---------- ---------- ---------- ----------
B*07:68:03 *********- --------.- ---------- ---------- ---------- ---------- ---------- ---------- ---------- ----------
B*07:69 ********** ********** ********** ********** ********** ********** ********** ********** ********** **********
B*07:75:01:01 *********- --------.- ---------- ---------- ---------- ---------- ---------- ---------- ---------- ----------
B*07:75:01:02 *********- --------.- ---------- ---------- ---------- ---------- ---------- ---------- ---------- ----------
B*07:92 ********** ********** ********** ********** ********** ********** ********** ********** ********** **********
B*07:100 ********** ********** ********** ********** ********** ********** ********** ********** ********** **********
B*07:104 ********** ********** ********** ********** ********** ********** ********** ********** ********** **********
B*07:114 *********- --------.- ---------- ---------- ---------- ---------- ---------- ---------- ---------- ----------
B*07:128 ---------- --------.- ---------- ---------- ---------- ---------- ---------- ---------- ---------- ----------
B*07:129 ********** ********** ********** ********** ********** ********** ********** ********** ********** **********
B*07:139:02 ---------- --------.- ---------- ---------- ---------- ---------- ---------- ---------- ---------- ----------
B*07:147 ---------- --------.- ---------- ---------- ---------- ---------- ---------- ---------- ---------- ----------
B*07:156 ********** ********** ********** ********** ********** ********** ********** ********** ********** **********
B*07:158 ---------- --------.- ---------- ---------- ---------- ---------- ---------- ---------- ---------- ----------
B*07:161N ********** ********** ********** ********** ********** ********** ********** ********** ********** **********
B*07:188 ---------- --------.- ---------- ---------- ---------- ---------- ---------- ---------- ---------- ----------
B*07:216 ---------- --------.- ---------- ---------- ---------- ---------- ---------- ---------- ---------- ----------
B*07:218 ---------- --------.- ---------- ---------- ---------- ---------- ---------- ---------- ---------- ----------
B*07:237 ---------- --------.- ---------- ---------- ---------- ---------- ---------- ---------- ---------- ----------
B*07:252 ---------- --------.- ---------- ---------- ---------- ---------- ---------- ---------- ---------- ----------
B*07:253 ---------- --------.- ---------- ---------- ---------- ---------- ---------- ---------- ---------- ----------
B*07:254 ---------- --------.- ---------- ---------- ---------- ---------- ---------- ---------- ---------- ----------
B*07:255 ---------- --------.- ---------- ---------- ---------- ---------- ---------- ---------- ---------- ----------
B*07:261 ********** ********** ********** ********** ********** ********** ********** ********** ********** **********
B*07:264 *********- --------.- ---------- ---------- ---------- ---------- ---------- ---------- ---------- ----------
B*07:271 ---------- --------.- ---------- ---------- ---------- ---------- ---------- ---------- ---------- ----------
B*07:276:02 ---------- --------.- ---------- ---------- ---------- ---------- ---------- ---------- ---------- ----------
B*07:277 ---------- --------.- ---------- ---------- ---------- ---------- ---------- ---------- ---------- ----------
B*07:284 ---------- --------.- ---------- ---------- ---------- ---------- ---------- ---------- ---------- ----------
B*07:285N ---------- --------.- ---------- ---------- ---------- ---------- ---------- ---------- ---------- ----------
B*07:286 ---------- --------.- ---------- ---------- ---------- ---------- ---------- ---------- ---------- ----------
B*07:291 ********** ********** ********** ********** ********** ********** ********** ********** ********** **********
B*07:294 ---------- --------.- ---------- ---------- ---------- ---------- ---------- ---------- ---------- ----------
B*07:295 ********** ********** ********** ********** ********** ********** ********** ********** ********** **********
B*07:298 ********** ********** ********** ********** ********** ********** ********** ********** ********** **********
B*07:299 ********** ********** ********** ********** ********** ********** ********** ********** ********** **--------
B*07:303:02 ---------- --------.- ---------- ---------- ---------- ---------- ---------- ---------- ---------- ----------
B*07:304 ********** ******--.- ---------- ---------- ---------- ---------- ---------- ---------- ---------- ----------
B*07:306 ********** ********** ********** ********** ********** ********** ********** ********** ********** **********
B*07:307 ********** ********** ********** ********** ********** ********** ********** ********** ********** **********
B*07:308 ********** ********** ********** ********** ********** ********** ********** ********** ********** **********
B*07:309 ********** ********** ********** ********** ********** ********** ********** ********** ********** **********
B*07:310 ---------- --------.- ---------- ---------- ---------- ---------- ---------- ---------- ---------- ----------
B*07:311 ********** ********** ********** ********** ********** ********** ********** ********** ********** **********
B*07:312 ---------- --------.- ---------- ---------- ---------- ---------- ---------- ---------- ---------- ----------
B*07:313 ---------- --------.- ---------- ---------- ---------- ---------- ---------- ---------- ---------- ----------
B*07:314 ---------- --------.- ---------- ---------- ---------- ---------- ---------- ---------- ---------- ----------
B*07:315N ---------- --------.- ---------- ---------- ---------- ---------- ---------- ---------- ---------- ----------
B*07:316N ---------- --------.- ---------- ---------- ---------- ---------- ---------- ---------- ---------- ----------
B*07:318N ---------- --------.- ---------- ---------- ---------- ---------- ---------- ---------- ---------- ----------
B*07:319 ---------- --------.- ---------- ---------- ---------- ---------- ---------- ---------- ---------- ----------
B*07:320 ---------- --------.- ---------- ---------- ---------- ---------- ---------- ---------- ---------- ----------
B*07:321 ---------- --------.- ---------- ---------- ---------- ---------- ---------- ---------- ---------- ----------
B*07:323 ********** ********** ********** ********** ********** ********** ********** ********** ********** **********
B*07:324 ********** ********** ********** ********** ********** ********** ********** ********** ********** **********
B*07:325N ---------- --------.- ---------- ---------- ---------- ---------- ---------- ---------- ---------- ----------
B*07:326 ---------- --------.- ---------- ---------- ---------- ---------- ---------- ---------- ---------- ----------
B*07:327 ---------- --------.- ---------- ---------- ---------- ---------- ---------- ---------- ---------- ----------
B*07:328 ********** ********** ********** ********** ********** ********** ********** ********** ********** **********
B*07:329 ********** ********** ********** ********** ********** ********** ********** ********** ********** **********
B*07:330N ********** ********** ********** ********** ********** ********** ********** ********** ********** **********
B*07:331 ********** ********** ********** ********** ********** ********** ********** ********** ********** **********
B*07:332 ********** ********** ********** ********** ********** ********** ********** ********** ********** **********
B*07:333 ********** ********** ********** ********** ********** ********** ********** ********** ********** **********
B*07:334 ---------- --------.- ---------- ---------- ---------- ---------- ---------- ---------- ---------- ----------
B*07:335 ---------- --------.- ---------- ---------- ---------- ---------- ---------- ---------- ---------- ----------
B*07:336 ---------- --------.- ---------- ---------- ---------- ---------- ---------- ---------- ---------- ----------
B*07:337 ---------- --------.- ---------- ---------- ---------- ---------- ---------- ---------- ---------- ----------
B*07:338 ********** ********** ********** ********** ********** ********** ********** ********** ********** **********
B*07:339 ********** ********** ********** ********** ********** ********** ********** ********** ********** **********
B*07:340 ********** ********** ********** ********** ********** ********** ********** ********** ********** **********
B*07:341 ********** ********** ********** ********** ********** ********** ********** ********** ********** **********
B*07:342 ********** ********** ********** ********** ********** ********** ********** ********** ********** **********
B*07:343N ********** ********** ********** ********** ********** ********** ********** ********** ********** **********
B*07:344 ---------- --------.- ---------- ---------- ---------- ---------- ---------- ---------- ---------- ----------
B*07:345 ---------- --------.- ---------- ---------- ---------- ---------- ---------- ---------- ---------- ----------
B*07:346 ---------- --------.- ---------- ---------- ---------- ---------- ---------- ---------- ---------- ----------
B*07:347 ---------- --------.- ---------- ---------- ---------- ---------- ---------- ---------- ---------- ----------
B*07:348 ---------- --------.- ---------- ---------- ---------- ---------- ---------- ---------- ---------- ----------
B*07:349 ********** ********** ********** ********** ********** ********** ********** ********** ********** **********
B*07:350 ---------- --------.- ---------- ---------- ---------- ---------- ---------- ---------- ---------- ----------
B*07:351N ---------- --------.- ---------- ---------- ---------- ---------- ---------- ---------- ---------- ----------
B*07:352 ********** ********** ********** ********** ********** ********** ********** ********** ********** **********
B*07:353 ********** ********** ********** ********** ********** ********** ********** ********** ********** **********
B*07:354 ********** ********** ********** ********** ********** ********** ********** ********** ********** **********
B*07:355 ********** ********** ********** ********** ********** ********** ********** ********** ********** **********
B*07:356 ********** ********** ********** ********** ********** ********** ********** ********** ********** **********
B*07:357 ********** ********** ********** ********** ********** ********** ********** ********** ********** **********
B*07:358 ********** ********** ********** ********** ********** ********** ********** ********** ********** **********
B*08:01:01:01 ---------- --------.- ---------- ---------- ---------- ---------- ---------- ---------- ---------- ----------
B*08:01:01:02 ---------- --------.- ---------- ---------- ---------- ---------- ---------- ---------- ---------- ----------
B*08:01:01:03 ---------- --------.- ---------- ---------- ---------- ---------- ---------- ---------- ---------- ----------
B*08:01:01:04 ********** ********** ********** ********** ********** ********** ********** ********** ********** **********
B*08:01:01:05 ********** ********** ********** ********** ********** ********** ********** ********** ********** **********
B*08:01:01:06 ---------- --------.- ---------- ---------- ---------- ---------- ---------- ---------- ---------- ----------
B*08:01:01:07 ---------- --------.- ---------- ---------- ---------- ---------- ---------- ---------- ---------- ----------
B*08:01:01:08 ---------- --------.- ---------- ---------- ---------- ---------- ---------- ---------- ---------- ----------
B*08:01:01:09 ---------- --------.- ---------- ---------- ---------- ---------- ---------- ---------- ---------- ----------
B*08:01:01:10 ---------- --------.- ---------- ---------- ---------- ---------- ---------- ---------- ---------- ----------
B*08:01:01:11 ---------- --------.- ---------- ---------- ---------- ---------- ---------- ---------- ---------- ----------
B*08:01:01:12 ---------- --------.- ---------- ---------- ---------- ---------- ---------- ---------- ---------- ----------
B*08:01:01:13 ---------- --------.- ---------- ---------- ---------- ---------- ---------- ---------- ---------- ----------
B*08:01:01:14 ---------- --------.- ---------- ---------- ---------- ---------- ---------- ---------- ---------- ----------
B*08:01:02 ---------- --------.- ---------- ---------- ---------- ---------- ---------- ---------- ---------- ----------
B*08:01:07 *********- --------.- ---------- ---------- ---------- ---------- ---------- ---------- ---------- ----------
B*08:01:08 *********- --------.- ---------- ---------- ---------- ---------- ---------- ---------- ---------- ----------
B*08:01:12 ---------- --------.- ---------- ---------- ---------- ---------- ---------- ---------- ---------- ----------
B*08:01:20 ---------- --------.- ---------- ---------- ---------- ---------- ---------- ---------- ---------- ----------
B*08:01:32 ********** ********** *--------- ---------- ---------- ---------- ---------- ---------- ---------- ----------
B*08:01:35 ---------- --------.- ---------- ---------- ---------- ---------- ---------- ---------- ---------- ----------
B*08:01:36 ---------- --------.- ---------- ---------- ---------- ---------- ---------- ---------- ---------- ----------
B*08:01:38 ********** ********** ********** ********** ********** ********** ********** ********** ********** **********
B*08:01:39 ********** ********** ********** ********** ********** ********** ********** ********** ********** **********
B*08:01:40 ********** ********** ********** ********** ********** ********** ********** ********** ********** **********
B*08:01:41 ********** ********** ********** ********** ********** ********** ********** ********** ********** **********
B*08:01:42 ---------- --------.- ---------- ---------- ---------- ---------- ---------- ---------- ---------- ----------
B*08:01:43 ********** ********** ********** ********** ********** ********** ********** ********** ********** **********
B*08:01:44 ********** ********** ********** ********** ********** ********** ********** ********** ********** **********
B*08:01:45 ---------- --------.- ---------- ---------- ---------- ---------- ---------- ---------- ---------- ----------
B*08:01:46 ********** ********** ********** ********** ********** ********** ********** ********** ********** **********
B*08:01:47 ---------- --------.- ---------- ---------- ---------- ---------- ---------- ---------- ---------- ----------
B*08:01:48 ---------- --------.- ---------- ---------- ---------- ---------- ---------- ---------- ---------- ----------
B*08:02 ---------- --------.- ---------- ---------- ---------- ---------- ---------- ---------- ---------- ----------
B*08:08N ********** ********** ********** ********** ********** ********** ********** ********** ********** **********
B*08:09 ---------- --------.- ---------- ---------- ---------- ---------- ---------- ---------- ---------- ----------
B*08:12:01 ---------- --------.- ---------- ---------- ---------- ---------- ---------- ---------- ---------- ----------
B*08:18 ---------- --------.- ---------- ---------- ---------- ---------- ---------- ---------- ---------- ----------
B*08:19N ---------- --------.- ---------- ---------- ---------- ---------- ---------- ---------- ---------- ----------
B*08:20:01 ---------- --------.- ---------- ---------- ---------- ---------- ---------- ---------- ---------- ----------
B*08:20:02 ---------- --------.- ---------- ---------- ---------- ---------- ---------- ---------- ---------- ----------
B*08:23 ---------- --------.- ---------- ---------- ---------- ---------- ---------- ---------- ---------- ----------
B*08:26:03 ---------- --------.- ---------- ---------- ---------- ---------- ---------- ---------- ---------- ----------
B*08:33 ---------- --------.- ---------- ---------- ---------- ---------- ---------- ---------- ---------- ----------
B*08:35 *********- --------.- ---------- ---------- ---------- ---------- ---------- ---------- ---------- ----------
B*08:36 ********** ******--.- ---------- ---------- ---------- ---------- ---------- ---------- ---------- ----------
B*08:37 ---------- --------.- ---------- ---------- ---------- ---------- ---------- ---------- ---------- ----------
B*08:38:02 ---------- --------.- ---------- ---------- ---------- ---------- ---------- ---------- ---------- ----------
B*08:39 ---------- --------.- ---------- ---------- ---------- ---------- ---------- ---------- ---------- ----------
B*08:56:01 ---------- --------.- ---------- ---------- ---------- ---------- ---------- ---------- ---------- ----------
B*08:56:02 ---------- --------.- ---------- ---------- ---------- ---------- ---------- ---------- ---------- ----------
B*08:79 ********** ********** ********** ********** ********** ********** ********** ********** ********** **********
B*08:106 ********** ********** ********** ********** ********** **-------- ---------- ---------- ---------- ----------
B*08:120 ---------- --------.- ---------- ---------- ---------- ---------- ---------- ---------- ---------- ----------
B*08:128 ---------- --------.- ---------- ---------- ---------- ---------- ---------- ---------- ---------- ----------
B*08:132 ********** ********** ********** ********** ********** ********** ********** ********** ********** **********
B*08:134 ---------- --------.- ---------- ---------- ---------- ---------- ---------- ---------- ---------- ----------
B*08:135 ---------- --------.- ---------- ---------- ---------- ---------- ---------- ---------- ---------- ----------
B*08:136 ---------- --------.- ---------- ---------- ---------- ---------- ---------- ---------- ---------- ----------
B*08:138 ---------- --------.- ---------- ---------- ---------- ---------- ---------- ---------- ---------- ----------
B*08:139 ---------- --------.- ---------- ---------- ---------- ---------- ---------- ---------- ---------- ----------
B*08:143 ---------- --------.- ---------- ---------- ---------- ---------- ---------- ---------- ---------- ----------
B*08:144 ---------- --------.- ---------- ---------- ---------- ---------- ---------- ---------- ---------- ----------
B*08:145 ---------- --------.- ---------- ---------- ---------- ---------- ---------- ---------- ---------- ----------
B*08:146 ---------- --------.- ---------- ---------- ---------- ---------- ---------- ---------- ---------- ----------
B*08:147 ---------- --------.- ---------- ---------- ---------- ---------- ---------- ---------- ---------- ----------
B*08:148N ---------- --------.- ---------- ---------- ---------- ---------- ---------- ---------- ---------- ----------
B*08:155 ********** ********** ********** ********** ********** ********** ********** ********** ********** **********
B*08:160 ---------- --------.- ---------- ---------- ---------- ---------- ---------- ---------- ---------- ----------
B*08:161 ---------- --------.- ---------- ---------- ---------- ---------- ---------- ---------- ---------- ----------
B*08:167 ---------- --------.- ---------- ---------- ---------- ---------- ---------- ---------- ---------- ----------
B*08:168 ---------- --------.- ---------- ---------- ---------- ---------- ---------- ---------- ---------- ----------
B*08:169 ---------- --------.- ---------- ---------- ---------- ---------- ---------- ---------- ---------- ----------
B*08:170 ---------- --------.- ---------- ---------- ---------- ---------- ---------- ---------- ---------- ----------
B*08:171 ---------- --------.- ---------- ---------- ---------- ---------- ---------- ---------- ---------- ----------
B*08:172 ---------- --------.- ---------- ---------- ---------- ---------- ---------- ---------- ---------- ----------
B*08:173 ********** ********** ********** ********** ********** ********** ********** ********** ********** **********
B*08:177 ********** ********** ********** ********** ********** ********** ********** ********** ********** **********
B*08:178 ********** ********** ********** ********** ********** ********** ********** ********** ********** **********
B*08:181 ---------- --------.- ---------- ---------- ---------- ---------- ---------- ---------- ---------- ----------
B*08:182 ********** ********** ********** ********** ********** ********** ********** ********** ********** **********
B*08:183 ---------- --------.- ---------- ---------- ---------- ---------- ---------- ---------- ---------- ----------
B*08:184 *********- --------.- ---------- ---------- ---------- ---------- ---------- ---------- ---------- ----------
B*08:186 ---------- --------.- ---------- ---------- ---------- ---------- ---------- ---------- ---------- ----------
B*08:188 ********** ********** ********** ********** ********** ********** ********** ********** ********** **********
B*08:191 ********** ********** ********** ********** ********** ********** ********** ********** ********** **********
B*08:192 ********** ********** ********** ********** ********** ********** ********** ********** ********** **********
B*08:193 ********** ********** ********** ********** ********** ********** ********** ********** ********** **********
B*08:194 ********** ********** ********** ********** ********** ********** ********** ********** ********** **********
B*08:195 ********** ********** ********** ********** ********** ********** ********** ********** ********** **********
B*08:196 ---------- --------.- ---------- ---------- ---------- ---------- ---------- ---------- ---------- ----------
B*08:197 ---------- --------.- ---------- ---------- ---------- ---------- ---------- ---------- ---------- ----------
B*08:198 ********** ********** ********** ********** ********** ********** ********** ********** ********** **********
B*08:199 ---------- --------.- ---------- ---------- ---------- ---------- ---------- ---------- ---------- ----------
B*08:200 ---------- --------.- ---------- ---------- ---------- ---------- ---------- ---------- ---------- ----------
B*08:201 ---------- --------.- ---------- ---------- ---------- ---------- ---------- ---------- ---------- ----------
B*08:202 ---------- --------.- ---------- ---------- ---------- ---------- ---------- ---------- ---------- ----------
B*08:203 ---------- --------.- ---------- ---------- ---------- ---------- ---------- ---------- ---------- ----------
B*08:204 ---------- --------.- ---------- ---------- ---------- ---------- ---------- ---------- ---------- ----------
B*08:205 ********** ********** ********** ********** ********** ********** ********** ********** ********** **********
B*08:206 ********** ********** ********** ********** ********** ********** ********** ********** ********** **********
B*08:207 *********- --------.- ---------- ---------- ---------- ---------- ---------- ---------- ---------- ----------
B*08:208 ---------- --------.- ---------- ---------- ---------- ---------- ---------- ---------- ---------- ----------
B*08:209 ---------- --------.- ---------- ---------- ---------- ---------- ---------- ---------- ---------- ----------
B*08:210 ---------- --------.- ---------- ---------- ---------- ---------- ---------- ---------- ---------- ----------
B*08:211 ---------- --------.- ---------- ---------- ---------- ---------- ---------- ---------- ---------- ----------
B*08:212 ---------- --------.- ---------- ---------- ---------- ---------- ---------- ---------- ---------- ----------
B*08:213 ---------- --------.- ---------- ---------- ---------- ---------- ---------- ---------- ---------- ----------
B*08:214N ********** ********** ********** ********** ********** ********** ********** ********** ********** **********
B*08:216 ---------- --------.- ---------- ---------- ---------- ---------- ---------- ---------- ---------- ----------
B*08:217 ---------- --------.- ---------- ---------- ---------- ---------- ---------- ---------- ---------- ----------
B*08:218 ---------- --------.- ---------- ---------- ---------- ---------- ---------- ---------- ---------- ----------
B*08:219 ********** ********** ********** ********** ********** ********** ********** ********** ********** **********
B*08:220N ********** ********** ********** ********** ********** ********** ********** ********** ********** **********
B*08:221 *********- --------.- ---------- ---------- ---------- ---------- ---------- ---------- ---------- ----------
B*08:222 ********** ********** ********** ********** ********** ********** ********** ********** ********** **********
B*08:223 ********** ********** ********** ********** ********** ********** ********** ********** ********** **********
B*08:224 *********- --------.- ---------- ---------- ---------- ---------- ---------- ---------- ---------- ----------
B*13:01:01:01 ---------- --------.- ---------- ---------- ---------- ------A--- TT-------T ---------- ---------- ----------
B*13:01:01:02 ---------- --------.- ---------- ---------- ---------- ------A--- TT-------T ---------- ---------- ----------
B*13:01:10 ---------- --------.- ---------- ---------- ---------- ------A--- TT-------T ---------- ---------- ----------
B*13:01:13 ********** ********** ********** ********** ********** ********** ********** ********** ********** **********
B*13:01:14 ---------- --------.- ---------- ---------- ---------- ------A--- TT-------T ---------- ---------- ----------
B*13:02:01:01 ---------- --------.- ---------- ---------- ---------- ------A--- TT-------T ---------- ---------- ----------
B*13:02:01:02 ********** ********** ********** ********** ********** ********** ********** ********** ********** **********
B*13:02:01:03 ---------- --------.- ---------- ---------- ---------- ------A--- TT-------T ---------- ---------- ----------
B*13:02:01:04 ********** ********** ********** ********** ********** ********** ********** ********** ********** **********
B*13:02:01:05 ---------- --------.- ---------- ---------- ---------- ------A--- TT-------T ---------- ---------- ----------
B*13:02:01:06 ---------- --------.- ---------- ---------- ---------- ------A--- TT-------T ---------- ---------- ----------
B*13:02:02 ---------- --------.- ---------- ---------- ---------- ------A--- TT-------T ---------- ---------- ----------
B*13:02:03 ---------- --------.- ---------- ---------- ---------- ------A--- TT-------T ---------- ---------- ----------
B*13:02:09 ********** ********** ********** ********** ********** ******A--- TT-------T ---------- ---------- ----------
B*13:02:17 ********** ********** ********** ********** ********** ********** ********** ********** ********** **********
B*13:02:18 ---------- --------.- ---------- ---------- ---------- ------A--- TT-------T ---------- ---------- ----------
B*13:02:19 ---------- --------.- ---------- ---------- ---------- ------A--- TT-------T ---------- ---------- ----------
B*13:02:20 ********** ********** ********** ********** ********** ********** ********** ********** ********** **********
B*13:02:22 ********** ********** ********** ********** ********** ********** ********** ********** ********** **********
B*13:02:23 ********** ********** ********** ********** ********** ********** ********** ********** ********** **********
B*13:02:24 ---------- --------.- ---------- ---------- ---------- ------A--- TT-------T ---------- ---------- ----------
B*13:02:25 ---------- --------.- ---------- ---------- ---------- ------A--- TT-------T ---------- ---------- ----------
B*13:02:26 ---------- --------.- ---------- ---------- ---------- ------A--- TT-------T ---------- ---------- ----------
B*13:02:27 ********** ********** ********** ********** ********** ********** ********** ********** ********** **********
B*13:02:28 ********** ********** ********** ********** ********** ********** ********** ********** ********** **********
B*13:08 ---------- --------.- ---------- ---------- ---------- ------A--- TT-------T ---------- ---------- ----------
B*13:15 ---------- --------.- ---------- ---------- ---------- ------A--- TT-------T ---------- ---------- ----------
B*13:25 ********** ********** ********** ********** ********** ********** ********** ********** ********** **********
B*13:87 ********** ********** *********- ---------- ---------- ------A--- TT-------T ---------- ---------- ----------
B*13:88 ---------- --------.- ---------- ---------- ---------- ------A--- TT-------T ---------- ---------- ----------
B*13:97 ---------- --------.- ---------- ---------- ---------- ------A--- TT-------T ---------- ---------- ----------
B*13:100 ********** ********** ********** ********** ********** ********** ********** ********** ********** **********
B*13:108 ********** ********** ********** ********** ********** ********** ********** ********** ********** **********
B*13:111 ---------- --------.- ---------- ---------- ---------- ------A--- TT-------T ---------- ---------- ----------
B*13:112 ---------- --------.- ---------- ---------- ---------- ------A--- TT-------T ---------- ---------- ----------
B*13:113 ---------- --------.- ---------- ---------- ---------- ------A--- TT-------T ---------- ---------- ----------
B*13:114 ********** ********** ********** ********** ********** ********** ********** ********** ********** **********
B*13:115 ********** ********** ********** ********** ********** ********** ********** ********** ********** **********
B*13:116N ********** ********** ********** ********** ********** ********** ********** ********** ********** **********
B*13:117 ********** ********** ********** ********** ********** ********** ********** ********** ********** **********
B*13:118 ---------- --------.- ---------- ---------- ---------- ------A--- TT-------T ---------- ---------- ----------
B*13:119 ---------- --------.- ---------- ---------- ---------- ------A--- TT-------T ---------- ---------- ----------
B*13:120 ---------- --------.- ---------- ---------- ---------- ------A--- TT-------T ---------- ---------- ----------
B*13:121 ---------- --------.- ---------- ---------- ---------- ------A--- TT-------T ---------- ---------- ----------
B*13:122 ---------- --------.- ---------- ---------- ---------- ------A--- TT-------T ---------- ---------- ----------
B*13:123Q *********- --------.- ---------- ---------- ---------- ------A--- TT-------T ---------- ---------- ----------
B*13:124 ********** ********** ********** ********** ********** ********** ********** ********** ********** **********
B*13:125 *********- --------.- ---------- ---------- ---------- ------A--- TT-------T ---------- ---------- ----------
B*13:126 ---------- --------.- ---------- ---------- ---------- ------A--- TT-------T ---------- ---------- ----------
B*13:127 ---------- --------.- ---------- ---------- ---------- ------A--- TT-------T ---------- ---------- ----------
B*13:128 ---------- --------.- ---------- ---------- ---------- ------A--- TT-------T ---------- ---------- ----------
B*13:129 ********** ********** ********** ********** ********** ********** ********** ********** ********** **********
B*13:130 ********** ********** ********** ********** ********** ********** ********** ********** ********** **********
B*14:01:01:01 ---------- --------.- ---------- ---------- ---------- ---------- ---------- ---------- ---------- ----------
B*14:01:01:02 ********** ********** ********** ********** ********** ********** ********** ********** ********** **********
B*14:01:01:03 ---------- --------.- ---------- ---------- ---------- ---------- ---------- ---------- ---------- ----------
B*14:01:07 ---------- --------.- ---------- ---------- ---------- ---------- ---------- ---------- ---------- ----------
B*14:01:08 ---------- --------.- ---------- ---------- ---------- ---------- ---------- ---------- ---------- ----------
B*14:01:09 ********** ********** ********** ********** ********** ********** ********** ********** ********** **********
B*14:02:01:01 ---------- --------.- ---------- ---------- ---------- ---------- ---------- ---------- ---------- ----------
B*14:02:01:02 ---------- --------.- ---------- ---------- ---------- ---------- ---------- ---------- ---------- ----------
B*14:02:01:03 ---------- --------.- ---------- ---------- ---------- ---------- ---------- ---------- ---------- ----------
B*14:02:01:04 ---------- --------.- ---------- ---------- ---------- ---------- ---------- ---------- ---------- ----------
B*14:02:01:05 ---------- --------.- ---------- ---------- ---------- ---------- ---------- ---------- ---------- ----------
B*14:02:01:06 ---------- --------.- ---------- ---------- ---------- ---------- ---------- ---------- ---------- ----------
B*14:02:02 ---------- --------.- ---------- ---------- ---------- ---------- ---------- ---------- ---------- ----------
B*14:02:03 ---------- --------.- ---------- ---------- ---------- ---------- ---------- ---------- ---------- ----------
B*14:02:11 ---------- --------.- ---------- ---------- ---------- ---------- ---------- ---------- ---------- ----------
B*14:02:14 ---------- --------.- ---------- ---------- ---------- ---------- ---------- ---------- ---------- ----------
B*14:02:16 ********** ********** ********** ********** ********** ********** ********** ********** ********** **********
B*14:02:17 ---------- --------.- ---------- ---------- ---------- ---------- ---------- ---------- ---------- ----------
B*14:02:18 ********** ********** ********** ********** ********** ********** ********** ********** ********** **********
B*14:02:20 ********** ********** ********** ********** ********** ********** ********** ********** ********** **********
B*14:02:21 ********** ********** ********** ********** ********** ********** ********** ********** ********** **********
B*14:03 ---------- --------.- ---------- ---------- ---------- ---------- ---------- ---------- ---------- ----------
B*14:05 ---------- --------.- ---------- ---------- ---------- ---------- ---------- ---------- ---------- ----------
B*14:06:01 ********** ********** ********** ********** ********** ********** ********** ********** ********** **********
B*14:06:02 *********- --------.- ---------- ---------- ---------- ---------- ---------- ---------- ---------- ----------
B*14:07N ********** ********** ********** ********** ********** ********-- ---------- ---------- ---------- ----------
B*14:10 ---------- --------.- ---------- ---------- ---------- ---------- ---------- ---------- ---------- ----------
B*14:31 ---------- --------.- ---------- ---------- ---------- ---------- ---------- ---------- ---------- ----------
B*14:33 ---------- --------.- ---------- ---------- ---------- ---------- ---------- ---------- ---------- ----------
B*14:46 ---------- --------.- ---------- ---------- ---------- ---------- ---------- ---------- ---------- ----------
B*14:54 ---------- --------.- ---------- ---------- ---------- ---------- ---------- ---------- ---------- ----------
B*14:56 ---------- --------.- ---------- ---------- ---------- ---------- ---------- ---------- ---------- ----------
B*14:59 ---------- --------.- ---------- ---------- ---------- ---------- ---------- ---------- ---------- ----------
B*14:61 ********** ********** ********** ********** ********** ********** ********** ********** ********** **********
B*14:62 ---------- --------.- ---------- ---------- ---------- ---------- ---------- ---------- ---------- ----------
B*14:64 ********** ********** ********** ********** ********** ********** ********** ********** ********** **********
B*14:65 ---------- --------.- ---------- ---------- ---------- ---------- ---------- ---------- ---------- ----------
B*14:66 ---------- --------.- ---------- ---------- ---------- ---------- ---------- ---------- ---------- ----------
B*14:67 *********- --------.- ---------- ---------- ---------- ---------- ---------- ---------- ---------- ----------
B*14:68 ---------- --------.- ---------- ---------- ---------- ---------- ---------- ---------- ---------- ----------
B*15:01:01:01 ---------- --------.- ---------- ---------- ---------- ------A--- TT-------T ---------- ---------- ----------
B*15:01:01:02N ---------- --------.- ---------- ---------- ---------- ------A--- TT-------T ---------- ---------- ----------
B*15:01:01:03 ---------- --------.- ---------- ---------- ---------- ------A--- TT-------T ---------- ---------- ----------
B*15:01:01:04 ---------- --------.- ---------- ---------- ---------- ------A--- TT-------T ---------- ---------- ----------
B*15:01:01:05 ********** *****---.- ---------- ---------- ---------- ------A--- TT-------T ---------- ---------- ----------
B*15:01:01:06 ---------- --------.- ---------- ---------- ---------- ------A--- TT-------T ---------- ---------- ----------
B*15:01:01:07 ---------- --------.- ---------- ---------- ---------- ------A--- TT-------T ---------- ---------- ----------
B*15:01:01:08 ---------- --------.- ---------- ---------- ---------- ------A--- TT-------T ---------- ---------- ----------
B*15:01:01:09 ---------- --------.- ---------- ---------- ---------- ------A--- TT-------T ---------- ---------- ----------
B*15:01:01:10 ********** ********** ********** ********** ********** ********** ********** ********** ********** **********
B*15:01:01:11 ********** ********** ********** ********** ********** ********** ********** ********** ********** **********
B*15:01:01:12 ---------- --------.- ---------- ---------- ---------- ------A--- TT-------T ---------- ---------- ----------
B*15:01:01:13 ********** ******--.- ---------- ---------- ---------- ------A--- TT-------T ---------- ---------- ----------
B*15:01:01:14 ---------- --------.- ---------- ---------- ---------- ------A--- TT-------T ---------- ---------- ----------
B*15:01:01:15 *********- --------.- ---------- ---------- ---------- ------A--- TT-------T ---------- ---------- ----------
B*15:01:01:16 ---------- --------.- ---------- ---------- ---------- ------A--- TT-------T ---------- ---------- ----------
B*15:01:01:17 ---------- --------.- ---------- ---------- ---------- ------A--- TT-------T ---------- ---------- ----------
B*15:01:01:18 ---------- --------.- ---------- ---------- ---------- ------A--- TT-------T ---------- ---------- ----------
B*15:01:01:19 ---------- --------.- ---------- ---------- ---------- ------A--- TT-------T ---------- ---------- ----------
B*15:01:01:20 ---------- --------.- ---------- ---------- ---------- ------A--- TT-------T ---------- ---------- ----------
B*15:01:06 *********- --------.- ---------- ---------- ---------- ------A--- TT-------T ---------- ---------- ----------
B*15:01:38 ---------- --------.- ---------- ---------- ---------- ------A--- TT-------T ---------- ---------- ----------
B*15:01:40 ---------- --------.- ---------- ---------- ---------- ------A--- TT-------T ---------- ---------- ----------
B*15:01:41 ********** *****---.- ---------- ---------- ---------- ------A--- TT-------T ---------- ---------- ----------
B*15:01:42 ********** ********** ********** ********** ********** ********** ********** ********** ********** **********
B*15:01:43 ---------- --------.- ---------- ---------- ---------- ------A--- TT-------T ---------- ---------- ----------
B*15:01:44 ---------- --------.- ---------- ---------- ---------- ------A--- TT-------T ---------- ---------- ----------
B*15:01:45 ********** ********** ********** ********** ********** ********** ********** ********** ********** **********
B*15:01:46 ********** ********** ********** ********** ********** ********** ********** ********** ********** **********
B*15:01:47 *********- --------.- ---------- ---------- ---------- ------A--- TT-------T ---------- ---------- ----------
B*15:01:48 ********** ********** ********** ********** ********** ********** ********** ********** ********** **********
B*15:01:49 ---------- --------.- ---------- ---------- ---------- ------A--- TT-------T ---------- ---------- ----------
B*15:01:50 ---------- --------.- ---------- ---------- ---------- ------A--- TT-------T ---------- ---------- ----------
B*15:01:51 ---------- --------.- ---------- ---------- ---------- ------A--- TT-------T ---------- ---------- ----------
B*15:01:52 ---------- --------.- ---------- ---------- ---------- ------A--- TT-------T ---------- ---------- ----------
B*15:01:53 ---------- --------.- ---------- ---------- ---------- ------A--- TT-------T ---------- ---------- ----------
B*15:01:54 ---------- --------.- ---------- ---------- ---------- ------A--- TT-------T ---------- ---------- ----------
B*15:01:55 ---------- --------.- ---------- ---------- ---------- ------A--- TT-------T ---------- ---------- ----------
B*15:02:01:01 ---------- --------.- ---------- ---------- ---------- ------A--- TT-------T ---------- ---------- ----------
B*15:02:01:02 *********- --------.- ---------- ---------- ---------- ------A--- TT-------T ---------- ---------- ----------
B*15:02:01:03 ---------- --------.- ---------- ---------- ---------- ------A--- TT-------T ---------- ---------- ----------
B*15:02:12 ********** ********** ********** ********** ********** ********** ********** ********** ********** **********
B*15:03:01:01 ********** ********** ********** ********** ********** ********** ********** ********** ********** **********
B*15:03:01:02 ---------- --------.- ---------- ---------- ---------- ------A--- TT-------T ---------- ---------- ----------
B*15:03:01:03 ********** ********** ********** ********** ********** ********** ********** ********-- ---------- ----------
B*15:03:03 ---------- --------.- ---------- ---------- ---------- ------A--- TT-------T ---------- ---------- ----------
B*15:03:07 ********** ********** ********** ********** ********** ********** ********** ********** ********** **********
B*15:03:08 ---------- --------.- ---------- ---------- ---------- ------A--- TT-------T ---------- ---------- ----------
B*15:04:01:01 ********** *****---.- ---------- ---------- ---------- ------A--- TT-------T ---------- ---------- ----------
B*15:04:01:02 ********** *****---.- ---------- ---------- ---------- ------A--- TT-------T ---------- ---------- ----------
B*15:04:02 ---------- --------.- ---------- ---------- ---------- ------A--- TT-------T ---------- ---------- ----------
B*15:04:04 ---------- --------.- ---------- ---------- ---------- ------A--- TT-------T ---------- ---------- ----------
B*15:06 *********- --------.- ---------- ---------- ---------- ------A--- TT-------T ---------- ---------- ----------
B*15:07:01:01 ---------- --------.- ---------- ---------- ---------- ------A--- TT-------T ---------- ---------- ----------
B*15:07:01:02 ********** ******--.- ---------- ---------- ---------- ------A--- TT-------T ---------- ---------- ----------
B*15:08:01 ---------- --------.- ---------- ---------- ---------- ------A--- TT-------T ---------- ---------- ----------
B*15:09:01 ---------- --------.- ---------- ---------- ---------- ------A--- TT-------T ---------- ---------- ----------
B*15:09:02 ********** ********** ********** ********** ********** ********** ********** ********** ********** **********
B*15:10:01 ********** *****---.- ---------- ---------- ---------- ------A--- TT-------T ---------- ---------- ----------
B*15:11:01 ---------- --------.- ---------- ---------- ---------- ------A--- TT-------T ---------- ---------- ----------
B*15:12:01 ********** ********** ********** ********** ********** ********** ********** ********** ********** **********
B*15:12:02 ---------- --------.- ---------- ---------- ---------- ------A--- TT-------T ---------- ---------- ----------
B*15:12:03 ********** ********** ********** ********** ********** ********** ********** ********** ********** **********
B*15:13:01 ********** ******--.- ---------- ---------- ---------- ------A--- TT-------T ---------- ---------- ----------
B*15:14 ********** ********** ********** ********** ********** ********-- TT-------T ---------- ---------- ----------
B*15:15 ---------- --------.- ---------- ---------- ---------- ------A--- TT-------T ---------- ---------- ----------
B*15:16:01:01 ********** ********** ********** ********** ********** ********** ********** ********** ********** **********
B*15:16:01:02 ********** ********** ********** ********** ********** ********** ********** ********** ********** **********
B*15:16:01:03 ********** ********** ********** ********** ********** *********- TT-------T ---------- ---------- ----------
B*15:16:02 ---------- --------T- ---------- ---------- ---------- ------A--- TT-------T ---------- ---------- ----------
B*15:16:03 ---------- --------.- ---------- ---------- ---------- ------A--- TT-------T ---------- ---------- ----------
B*15:17:01:01 ---------- --------.- ---------- ---------- T--------- ------A--- TT-------T ---------- ---------- ----------
B*15:17:01:02 ********** ********** ********** ********** ********** ********** ********** ********** ********** **********
B*15:17:02 ---------- --------.- ---------- ---------- T--------- ------A--- TT-------T ---------- ---------- ----------
B*15:17:03 ---------- --------.- ---------- ---------- T--------- ------A--- TT-------T ---------- ---------- ----------
B*15:17:07 ********** ********** ********** ********** ********** ********** ********** ********** ********** **********
B*15:18:01:01 ---------- --------.- ---------- ---------- ---------- ------A--- TT-------T ---------- ---------- ----------
B*15:18:01:02 ---------- --------.- ---------- ---------- ---------- ------A--- TT-------T ---------- ---------- ----------
B*15:18:01:03 ---------- --------.- ---------- ---------- ---------- ------A--- TT-------T ---------- ---------- ----------
B*15:18:01:04 ---------- --------.- ---------- ---------- ---------- ------A--- TT-------T ---------- ---------- ----------
B*15:18:01:05 ---------- --------.- ---------- ---------- ---------- ------A--- TT-------T ---------- ---------- ----------
B*15:18:07 ********** ********** ********** ********** ********** ********** ********** ********** ********** **********
B*15:19 ---------- --------.- ---------- ---------- ---------- ------A--- TT-------T ---------- ---------- ----------
B*15:20 ---------- --------.- ---------- ---------- ---------- ------A--- TT-------T ---------- ---------- ----------
B*15:21:01:01 ---------- --------.- ---------- ---------- ---------- ------A--- TT-------T ---------- ---------- ----------
B*15:21:01:02 ********** ********** ********** ********** ********** ********** ********** *********- ---------- ----------
B*15:24:01 ---------- --------.- ---------- ---------- ---------- ------A--- TT-------T ---------- ---------- ----------
B*15:25:01 ---------- --------.- ---------- ---------- ---------- ------A--- TT-------T ---------- ---------- ----------
B*15:25:04 ********** ********** ********** ********** ********** ********** ********** ********** ********** **********
B*15:26N ********** *****---.- ---------- ---------- ---------- ------A--- TT-------T ---------- ---------- ----------
B*15:27:01 ********** ********** ********** ********** ********** ********** ********** ********** ********** **********
B*15:27:02 ---------- --------.- ---------- ---------- ---------- ------A--- TT-------T ---------- ---------- ----------
B*15:29 ---------- --------.- ---------- ---------- ---------- ------A--- TT-------T ---------- ---------- ----------
B*15:30:01:01 ********** *****---.- ---------- ---------- ---------- ------A--- TT-------T ---------- ---------- ----------
B*15:30:01:02 ---------- --------.- ---------- ---------- ---------- ------A--- TT-------T ---------- ---------- ----------
B*15:31 ---------- --------.- ---------- ---------- ---------- ------A--- TT-------T ---------- ---------- ----------
B*15:32:01 ---------- --------.- ---------- ---------- ---------- ------A--- TT-------T ---------- ---------- ----------
B*15:33 ---------- --------.- ---------- ---------- ---------- ------A--- TT-------T ---------- ---------- ----------
B*15:34 ---------- --------.- ---------- ---------- ---------- ------A--- TT-------T ---------- ---------- ----------
B*15:35 ---------- --------.- ---------- ---------- ---------- ------A--- TT-------T ---------- ---------- ----------
B*15:37 ********** ********** ********** ********** ********** ********-- TT-------T ---------- ---------- ----------
B*15:38:01 *********- --------.- ---------- ---------- ---------- ------A--- TT-------T ---------- ---------- ----------
B*15:39:01 ---------- --------.- ---------- ---------- ---------- ------A--- TT-------T ---------- ---------- ----------
B*15:42 ---------- --------.- ---------- ---------- ---------- ------A--- TT-------T ---------- ---------- ----------
B*15:44 ---------- --------.- ---------- ---------- ---------- ------A--- TT-------T ---------- ---------- ----------
B*15:45 ********** ******--.- ---------- ---------- ---------- ------A--- TT-------T ---------- ---------- ----------
B*15:48 ---------- --------.- ---------- ---------- ---------- ------A--- TT-------T ---------- ---------- ----------
B*15:51 ---------- --------.- ---------- ---------- ---------- ------A--- TT-------T ---------- ---------- ----------
B*15:52 ---------- --------.- ---------- ---------- ---------- ------A--- TT-------T ---------- ---------- ----------
B*15:54 ---------- --------.- ---------- ---------- ---------- ------A--- TT-------T ---------- ---------- ----------
B*15:55 ********** ********** ********** ********** ********** ********-- TT-------T ---------- ---------- ----------
B*15:56 ---------- --------.- ---------- ---------- ---------- ------A--- TT-------T ---------- ---------- ----------
B*15:58 ---------- --------.- ---------- ---------- ---------- ------A--- TT-------T ---------- ---------- ----------
B*15:63 *********- --------.- ---------- ---------- ---------- ------A--- TT-------T ---------- ---------- ----------
B*15:64:01 ---------- --------.- ---------- ---------- ---------- ------A--- TT-------T ---------- ---------- ----------
B*15:64:02 ---------- --------.- ---------- ---------- ---------- ------A--- TT-------T ---------- ---------- ----------
B*15:65 ---------- --------.- ---------- ---------- ---------- ------A--- TT-------T ---------- ---------- ----------
B*15:66 ********** ********** ********** ********** ********** ********** ********** ********** ********** **********
B*15:71 ********** *****---.- ---------- ---------- ---------- ------A--- TT-------T ---------- ---------- ----------
B*15:77 ---------- --------.- ---------- ---------- ---------- ------A--- TT-------T ---------- ---------- ----------
B*15:78:01 ---------- --------.- ---------- ---------- ---------- ------A--- TT-------T ---------- ---------- ----------
B*15:78:04 ---------- --------.- ---------- ---------- ---------- ------A--- TT-------T ---------- ---------- ----------
B*15:82 ---------- --------.- ---------- ---------- ---------- ------A--- TT-------T ---------- ---------- ----------
B*15:83 ---------- --------.- ---------- ---------- ---------- ------A--- TT-------T ---------- ---------- ----------
B*15:106 *********- --------.- ---------- ---------- ---------- ------A--- TT-------T ---------- ---------- ----------
B*15:108 ********** ********** ********** ********** ********** ****--A--- TT-------T ---------- ---------- ----------
B*15:110 ---------- --------.- ---------- ---------- ---------- ------A--- TT-------T ---------- ---------- ----------
B*15:132 ---------- --------.- ---------- ---------- ---------- ------A--- TT-------T ---------- ---------- ----------
B*15:141 ---------- --------.- ---------- ---------- ---------- ------A--- TT-------T ---------- ---------- ----------
B*15:142 ---------- --------.- ---------- ---------- ---------- ------A--- TT-------T ---------- ---------- ----------
B*15:146 ---------- --------.- ---------- ---------- ---------- ------A--- TT-------T ---------- ---------- ----------
B*15:147 ---------- --------.- ---------- ---------- ---------- ------A--- TT-------T ---------- ---------- ----------
B*15:150 ---------- --------.- ---------- ---------- ---------- ------A--- TT-------T ---------- ---------- ----------
B*15:151 ********** ********** ********** ********** ********** ********** ********** ********** ********** **********
B*15:153 *********- --------.- ---------- ---------- ---------- ------A--- TT-------T ---------- ---------- ----------
B*15:158 ---------- --------.- ---------- ---------- ---------- ------A--- TT-------T ---------- ---------- ----------
B*15:159 ---------- --------.- ---------- ---------- ---------- ------A--- TT-------T ---------- ---------- ----------
B*15:160:01:01 ********** ******--.- ---------- ---------- ---------- ------A--- TT-------T ---------- ---------- ----------
B*15:160:01:02 ---------- --------.- ---------- ---------- ---------- ------A--- TT-------T ---------- ---------- ----------
B*15:173 ---------- --------.- ---------- ---------- ---------- ------A--- TT-------T ---------- ---------- ----------
B*15:178 ********** ********** ********** ********** ********** ********** ********** ********** ********** **********
B*15:183 *********- --------.- ---------- ---------- ---------- ------A--- TT-------T ---------- ---------- ----------
B*15:220:01:01 ---------- --------.- ---------- ---------- ---------- ------A--- TT-------T ---------- ---------- ----------
B*15:220:01:02 ********** ********** ********** ********** ********** ********** ********** ********** ********** **********
B*15:228 ---------- --------.- ---------- ---------- ---------- ------A--- TT-------T ---------- ---------- ----------
B*15:240 ---------- --------.- ---------- ---------- ---------- ------A--- TT-------T ---------- ---------- ----------
B*15:242:02 ---------- --------.- ---------- ---------- ---------- ------A--- TT-------T ---------- ---------- ----------
B*15:251:02 ---------- --------.- ---------- ---------- ---------- ------A--- TT-------T ---------- ---------- ----------
B*15:251:03 ---------- --------.- ---------- ---------- ---------- ------A--- TT-------T ---------- ---------- ----------
B*15:254 *********- --------.- ---------- ---------- ---------- ------A--- TT-------T ---------- ---------- ----------
B*15:266 ********** ******--.- ---------- ---------- ---------- ------A--- TT-------T ---------- ---------- ----------
B*15:272N ---------- --------.- ---------- ---------- ---------- ------A--- TT-------T ---------- ---------- ----------
B*15:296 ---------- --------.- ---------- ---------- ---------- ------A--- TT-------T ---------- ---------- ----------
B*15:315 ********** ********** ********** ********** ********** ********** ********** ********** ********** **********
B*15:333 ---------- --------.- ---------- ---------- ---------- ------A--- TT-------T ---------- ---------- ----------
B*15:340 ---------- --------.- ---------- ---------- ---------- ------A--- TT-------T ---------- ---------- ----------
B*15:354 ---------- --------.- ---------- ---------- ---------- ------A--- TT-------T ---------- ---------- ----------
B*15:361 ---------- --------.- ---------- ---------- T--------- ------A--- TT-------T ---------- ---------- ----------
B*15:366 ********** ******--.- ---------- ---------- ---------- ------A--- TT-------T ---------- ---------- ----------
B*15:369 ---------- --------.- ---------- ---------- ---------- ------A--- TT-------T ---------- ---------- ----------
B*15:373 ---------- --------.- ---------- ---------- ---------- ------A--- TT-------T ---------- ---------- ----------
B*15:375N ********** ********** ********** ********** ********** ********** ********** ********** ********** **********
B*15:377Q ********** ********** *********- ---------- ---------- ------A--- TT-------T ---------- ---------- ----------
B*15:379 ********** ********** ********** ********** ********** ********** ********** ********** ********** **********
B*15:380N ---------- --------.- ---------- ---------- ---------- ------A--- TT-------T ---------- ---------- ----------
B*15:383 ********** ********** ********** ********** ********** ********** ********** ********** ********** **********
B*15:386 ---------- --------.- ---------- ---------- ---------- ------A--- TT-------T ---------- ---------- ----------
B*15:406 ---------- --------.- ---------- ---------- ---------- ------A--- TT-------T ---------- ---------- ----------
B*15:407 ---------- --------.- ---------- ---------- ---------- ------A--- TT-------T ---------- ---------- ----------
B*15:408 ---------- --------.- ---------- ---------- ---------- ------A--- TT-------T ---------- ---------- ----------
B*15:409 ---------- --------.- ---------- ---------- ---------- ------A--- TT-------T ---------- ---------- ----------
B*15:410 ---------- --------.- ---------- ---------- ---------- ------A--- TT-------T ---------- ---------- ----------
B*15:411 ---------- --------.- ---------- ---------- T--------- ------A--- TT-------T ---------- ---------- ----------
B*15:412 ---------- --------.- ---------- ---------- ---------- ------A--- TT-------T ---------- ---------- ----------
B*15:413 ---------- --------.- ---------- ---------- ---------- ------A--- TT-------T ---------- ---------- ----------
B*15:415 ---------- --------.- ---------- ---------- ---------- ------A--- TT-------T ---------- ---------- ----------
B*15:417 ---------- --------.- ---------- ---------- ---------- ------A--- TT-------T ---------- ---------- ----------
B*15:428 ---------- --------.- ---------- ---------- ---------- ------A--- TT-------T ---------- ---------- ----------
B*15:429 ---------- --------.- ---------- ---------- ---------- ------A--- TT-------T ---------- ---------- ----------
B*15:432 ---------- --------.- ---------- ---------- ---------- ------A--- TT-------T ---------- ---------- ----------
B*15:434 ---------- --------.- ---------- ---------- ---------- ------A--- TT-------T ---------- ---------- ----------
B*15:438 ---------- --------.- ---------- ---------- ---------- ------A--- TT-------T ---------- ---------- ----------
B*15:440 ********** ********** ********** ********** ********** ********** ********** ********** ********** **********
B*15:441 ********** ********** ********** ********** ********** ********** ********** ********** ********** **********
B*15:442 ********** ********** ********** ********** ********** ********** ********** ********** ********** **********
B*15:443 ---------- --------.- ---------- ---------- ---------- ------A--- TT-------T ---------- ---------- ----------
B*15:444 ********** ********** ********** ********** ********** ********** ********** ********** ********** **********
B*15:445 ********** ********** ********** ********** ********** ********** ********** ********** ********** **********
B*15:446 ********** ********** ********** ********** ********** ********** ********** ********** ********** **********
B*15:447 ---------- --------.- ---------- ---------- ---------- ------A--- TT-------T ---------- ---------- ----------
B*15:448 ---------- --------.- ---------- ---------- ---------- ------A--- TT-------T ---------- ---------- ----------
B*15:449 ---------- --------.- ---------- ---------- ---------- ------A--- TT-------T ---------- ---------- ----------
B*15:450 ********** ********** ********** ********** ********** ********** ********** ********** ********** **********
B*15:452 ---------- --------.- ---------- ---------- ---------- ------A--- TT-------T ---------- ---------- ----------
B*15:453 ---------- --------.- ---------- ---------- ---------- ------A--- TT-------T ---------- ---------- ----------
B*15:454N ---------- --------.- ---------- ---------- ---------- ------A--- TT-------T ---------- ---------- ----------
B*15:455 ********** ********** ********** ********** ********** ********** ********** ********** ********** **********
B*15:456 ---------- --------.- ---------- ---------- ---------- ------A--- TT-------T ---------- ---------- ----------
B*15:457 *********- --------.- ---------- ---------- ---------- ------A--- TT-------T ---------- ---------- ----------
B*15:458 ********** ********** ********** ********** ********** ********** ********** ********** ********** **********
B*15:459 ********** ********** ********** ********** ********** ********** ********** ********** ********** **********
B*15:461 ********** ********** ********** ********** ********** ********** ********** ********** ********** **********
B*15:462 ********** ********** ********** ********** ********** ********** ********** ********** ********** **********
B*15:463N ********** ********** ********** ********** ********** ********** ********** ********** ********** **********
B*15:464 ********** ********** ********** ********** ********** ********** ********** ********** ********** **********
B*15:465 *********- --------.- ---------- ---------- ---------- ------A--- TT-------T ---------- ---------- ----------
B*15:466 ********** ********** ********** ********** ********** ********** ********** ********** ********** **********
B*15:467 ********** ********** ********** ********** ********** ********** ********** ********** ********** **********
B*15:469 ---------- --------.- ---------- ---------- ---------- ------A--- TT-------T ---------- ---------- ----------
B*15:470 ********** ********** ********** ********** ********** ********** ********** ********** ********** **********
B*15:471 ********** ********** ********** ********** ********** ********** ********** ********** ********** **********
B*15:472 ********** ********** ********** ********** ********** ********** ********** ********** ********** **********
B*15:473 ********** ********** ********** ********** ********** ********** ********** ********** ********** **********
B*15:474 ********** ********** ********** ********** ********** ********** ********** ********** ********** **********
B*15:475 ********** ********** ********** ********** ********** ********** ********** ********** ********** **********
B*15:476 ********** ********** ********** ********** ********** ********** ********** ********** ********** **********
B*15:477 ---------- --------.- ---------- ---------- ---------- ------A--- TT-------T ---------- ---------- ----------
B*15:478 ---------- --------.- ---------- ---------- ---------- ------A--- TT-------T ---------- ---------- ----------
B*15:479 ********** ********** ********** ********** ********** ********** ********** ********** ********** **********
B*15:480 ********** ********** ********** ********** ********** ********** ********** ********** ********** **********
B*15:481 ********** ********** ********** ********** ********** ********** ********** ********** ********** **********
B*15:482 ********** ********** ********** ********** ********** ********** ********** ********** ********** **********
B*15:483N ********** ********** ********** ********** ********** ********** ********** ********** ********** **********
B*15:484 ********** ********** ********** ********** ********** ********** ********** ********** ********** **********
B*15:487N ********** ********** ********** ********** ********** ********** ********** ********** ********** **********
B*15:488 ---------- --------.- ---------- ---------- ---------- ------A--- TT-------T ---------- ---------- ----------
B*15:489 ---------- --------.- ---------- ---------- ---------- ------A--- TT-------T ---------- ---------- ----------
B*15:490 ---------- --------.- ---------- ---------- ---------- ------A--- TT-------T ---------- ---------- ----------
B*15:491 ---------- --------.- ---------- ---------- ---------- ------A--- TT-------T ---------- ---------- ----------
B*15:492 ---------- --------.- ---------- ---------- ---------- ------A--- TT-------T ---------- ---------- ----------
B*15:493 ---------- --------.- ---------- ---------- ---------- ------A--- TT-------T ---------- ---------- ----------
B*15:494 ********** ********** ********** ********** ********** ********** ********** ********** ********** **********
B*15:496N ********** ********** ********** ********** ********** ********** ********** ********** ********** **********
B*15:497 ********** ********** ********** ********** ********** ********** ********** ********** ********** **********
B*15:498 ---------- --------.- ---------- ---------- ---------- ------A--- TT-------T ---------- ---------- ----------
B*18:01:01:01 ---------- --------.- -C-----G-- ---------- ---------- ------A--- TT-------T ---------- ----A----- ----------
B*18:01:01:02 ---------- --------.- -C-----G-- ---------- ---------- ------A--- TT-------T ---------- ----A----- ----------
B*18:01:01:03 ---------- --------.- -C-----G-- ---------- ---------- ------A--- TT-------T ---------- ----A----- ----------
B*18:01:01:04 ---------- --------.- -C-----G-- ---------- ---------- ------A--- TT-------T ---------- ----A----- ----------
B*18:01:01:05 ********** *****---.- -C-----G-- ---------- ---------- ------A--- TT-------T ---------- ----A----- ----------
B*18:01:01:06 ********** *****---.- -C-----G-- ---------- ---------- ------A--- TT-------T ---------- ----A----- ----------
B*18:01:01:07 ********** ********** ********** ********** ********** ********** ********** ********** ********** **********
B*18:01:01:08 ---------- --------.- -C-----G-- ---------- ---------- ------A--- TT-------T ---------- ----A----- ----------
B*18:01:01:09 ---------- --------.- -C-----G-- ---------- ---------- ------A--- TT-------T ---------- ----A----- ----------
B*18:01:01:10 ********** ******--.- -C-----G-- ---------- ---------- ------A--- TT-------T ---------- ----A----- ----------
B*18:01:01:11 ---------- --------.- -C-----G-- ---------- ---------- ------A--- TT-------T ---------- ----A----- ----------
B*18:01:01:12 ---------- --------.- -C-----G-- ---------- ---------- ------A--- TT-------T ---------- ----A----- ----------
B*18:01:01:13 ---------- --------.- -C-----G-- ---------- ---------- ------A--- TT-------T ---------- ----A----- ----------
B*18:01:01:14 ---------- --------.- -C-----G-- ---------- ---------- ------A--- TT-------T ---------- ----A----- ----------
B*18:01:01:15 ---------- --------.- -C-----G-- ---------- ---------- ------A--- TT-------T ---------- ----A----- ----------
B*18:01:01:16 ---------- --------.- -C-----G-- ---------- ---------- ------A--- TT-------T ---------- ----A----- ----------
B*18:01:01:17 ********** *****---.- -C-----G-- ---------- ---------- ------A--- TT-------T ---------- ----A----- ----------
B*18:01:01:18 ---------- --------.- -C-----G-- ---------- ---------- ------A--- TT-------T ---------- ----A----- ----------
B*18:01:01:19 ---------- --------.- -C-----G-- ---------- ---------- ------A--- TT-------T ---------- ----A----- ----------
B*18:01:02 ---------- --------.- -C-----G-- ---------- ---------- ------A--- TT-------T ---------- ----A----- ----------
B*18:01:05 *********- --------.- -C-----G-- ---------- ---------- ------A--- TT-------T ---------- ----A----- ----------
B*18:01:09 *********- --------.- -C-----G-- ---------- ---------- ------A--- TT-------T ---------- ----A----- ----------
B*18:01:21 ********** ********** ********** ****------ ---------- ------A--- TT-------T ---------- ----A----- ----------
B*18:01:25 ---------- --------.- -C-----G-- ---------- ---------- ------A--- TT-------T ---------- ----A----- ----------
B*18:01:26 *********- --------.- -C-----G-- ---------- ---------- ------A--- TT-------T ---------- ----A----- ----------
B*18:01:27 ---------- --------.- -C-----G-- ---------- ---------- ------A--- TT-------T ---------- ----A----- ----------
B*18:01:28 ---------- --------.- -C-----G-- ---------- ---------- ------A--- TT-------T ---------- ----A----- ----------
B*18:01:29 ********** ********** ********** ********** ********** ********** ********** ********** ********** **********
B*18:01:30 ---------- --------.- -C-----G-- ---------- ---------- ------A--- TT-------T ---------- ----A----- ----------
B*18:01:31 ---------- --------.- -C-----G-- ---------- ---------- ------A--- TT-------T ---------- ----A----- ----------
B*18:01:32 ********** ********** ********** ********** ********** ********** ********** ********** ********** **********
B*18:02 ********** ********** ********** ********** ********** ********** ********** ********** ********** **********
B*18:03:01 ---------- --------.- -C-----G-- ---------- ---------- ------A--- TT-------T ---------- ----A----- ----------
B*18:04:01 ---------- --------.- -C-----G-- ---------- ---------- ------A--- TT-------T ---------- ----A----- ----------
B*18:05:01:01 ********** ********** ********** ********** ********** ********** ********** ********** ********** **********
B*18:05:01:02 *********- --------.- -C-----G-- ---------- ---------- ------A--- TT-------T ---------- ----A----- ----------
B*18:07:01 ---------- --------.- -C-----G-- ---------- ---------- ------A--- TT-------T ---------- ----A----- ----------
B*18:09 ---------- --------.- -C-----G-- ---------- ---------- ------A--- TT-------T ---------- ----A----- ----------
B*18:12:01 ********** ********** ********** ********** ********** ********** *T-------T ---------- ----A----- ----------
B*18:13 ---------- --------.- -C-----G-- ---------- ---------- ------A--- TT-------T ---------- ----A----- ----------
B*18:14 ---------- --------.- -C-----G-- ---------- ---------- ------A--- TT-------T ---------- ----A----- ----------
B*18:17N ---------- --------.- -C-----G-- ---------- ---------- ------A--- TT-------T ---------- ----A----- ----------
B*18:18:01:01 ---------- --------.- -C-----G-- ---------- ---------- ------A--- TT-------T ---------- ----A----- ----------
B*18:18:01:02 ---------- --------.- -C-----G-- ---------- ---------- ------A--- TT-------T ---------- ----A----- ----------
B*18:20 ---------- --------.- -C-----G-- ---------- ---------- ------A--- TT-------T ---------- ----A----- ----------
B*18:26 ---------- --------.- -C-----G-- ---------- ---------- ------A--- TT-------T ---------- ----A----- ----------
B*18:28 ---------- --------.- -C-----G-- ---------- ---------- ------A--- TT-------T ---------- ----A----- ----------
B*18:33 ********** ********** ********-- ---------- ---------- ------A--- TT-------T ---------- ----A----- ----------
B*18:40 ---------- --------.- -C-----G-- ---------- ---------- ------A--- TT-------T ---------- ----A----- ----------
B*18:57:02 ---------- --------.- -C-----G-- ---------- ---------- ------A--- TT-------T ---------- ----A----- ----------
B*18:68 ********** ********** ********** ********** ********** ********** ********** ********** ********** **********
B*18:69 ---------- --------.- -C-----G-- ---------- ---------- ------A--- TT-------T ---------- ----A----- ----------
B*18:72:03 ********** ********** ********** ********** ********** ********** ********** ********** ********** **********
B*18:73 ---------- --------.- -C-----G-- ---------- ---------- ------A--- TT-------T ---------- ----A----- ----------
B*18:94N ---------- --------.- -C-----G-- ---------- ---------- ------A--- TT-------T ---------- ----A----- ----------
B*18:107 ---------- --------.- ---------- ---------- ---------- ---------- ---------- ---------- ---------- ----------
B*18:108 ********** ********** ********** ********** *****----- ------A--- TT-------T ---------- ----A----- ----------
B*18:110 ---------- --------.- -C-----G-- ---------- ---------- ------A--- TT-------T ---------- ----A----- ----------
B*18:121 ---------- --------.- -C-----G-- ---------- ---------- ------A--- TT-------T ---------- ----A----- ----------
B*18:122 ********** ********** ********** ********** ********** ********** ********** ********** ********** **********
B*18:124 ********** ********** ********** ********** ********** ********** ********** ********** ********** **********
B*18:131:01:01 ---------- --------.- -C-----G-- ---------- ---------- ------A--- TT-------T ---------- ----A----- ----------
B*18:131:01:02 ********** ********** ********** ********** ********** ********** ********** ********** ********** **********
B*18:135 ********** ********** ********** ********** ********** ********** ********** ********** ********** **********
B*18:137 ********** ********** ********** ********** ********** ********** ********** ********** ********** **********
B*18:138N ---------- --------.- -C-----G-- ---------- ---------- ------A--- TT-------T ---------- ----A----- ----------
B*18:140 ********** ********** ********** ********** ********** ********** ********** ********** ********** **********
B*18:141 ---------- --------.- -C-----G-- ---------- ---------- ------A--- TT-------T ---------- ----A----- ----------
B*18:142 ---------- --------.- -C-----G-- ---------- ---------- ------A--- TT-------T ---------- ----A----- ----------
B*18:144 ---------- --------.- -C-----G-- ---------- ---------- ------A--- TT-------T ---------- ----A----- ----------
B*18:145 ---------- --------.- -C-----G-- ---------- ---------- ------A--- TT-------T ---------- ----A----- ----------
B*18:147 ---------- --------.- -C-----G-- ---------- ---------- ------A--- TT-------T ---------- ----A----- ----------
B*18:148 ---------- --------.- -C-----G-- ---------- ---------- ------A--- TT-------T ---------- ----A----- ----------
B*18:149 ---------- --------.- -C-----G-- ---------- ---------- ------A--- TT-------T ---------- ----A----- ----------
B*18:150 ---------- --------.- -C-----G-- ---------- ---------- ------A--- TT-------T ---------- ----A----- ----------
B*18:151 ********** ********** ********** ********** ********** ********** ********** ********** ********** **********
B*18:152 ********** ********** ********** ********** ********** ********** ********** ********** ********** **********
B*18:153 ********** ********** ********** ********** ********** ********** ********** ********** ********** **********
B*18:154N ---------- --------.- -C-----G-- ---------- ---------- ------A--- TT-------T ---------- ----A----- ----------
B*18:155 ********** ********** ********** ********** ********** ********** ********** ********** ********** **********
B*18:156:01:01 ---------- --------.- -C-----G-- ---------- ---------- ------A--- TT-------T ---------- ----A----- ----------
B*18:156:01:02 ---------- --------.- -C-----G-- ---------- ---------- ------A--- TT-------T ---------- ----A----- ----------
B*18:157:01:01 ---------- --------.- -C-----G-- ---------- ---------- ------A--- TT-------T ---------- ----A----- ----------
B*18:157:01:02 ---------- --------.- -C-----G-- ---------- ---------- ------A--- TT-------T ---------- ----A----- ----------
B*18:158 ---------- --------.- -C-----G-- ---------- ---------- ------A--- TT-------T ---------- ----A----- ----------
B*18:159 ********** ********** ********** ********** ********** ********** ********** ********** ********** **********
B*18:160 *********- --------.- -C-----G-- ---------- ---------- ------A--- TT-------T ---------- ----A----- ----------
B*27:01 ---------- --------.- -C-----G-- ---------- ---------- ------A--- TT-------T ---------- ----A----- ----------
B*27:02:01:01 ---------- --------.- -C-----G-- ---------- ---------- ------A--- TT-------T ---------- ----A----- ----------
B*27:02:01:02 ---------- --------.- -C-----G-- ---------- ---------- ------A--- TT-------T ---------- ----A----- ----------
B*27:02:01:03 ********** ********** ********** ********** ********** ********** ********** ********** ********** **********
B*27:02:01:04 ---------- --------.- -C-----G-- ---------- ---------- ------A--- TT-------T ---------- ----A----- ----------
B*27:02:01:05 ********** ********** ********** ********** ********** ********** ********** ********** ********** **********
B*27:02:05 ---------- --------.- -C-----G-- ---------- ---------- ------A--- TT-------T ---------- ----A----- ----------
B*27:03 ---------- --------.- -C-----G-- ---------- ---------- ------A--- TT-------T ---------- ----A----- ----------
B*27:04:01 ---------- --------.- -C-----G-- ---------- ---------- ------A--- TT-------T ---------- ----A----- ----------
B*27:05:02:01 ---------- --------.- -C-----G-- ---------- ---------- ------A--- TT-------T ---------- ----A----- ----------
B*27:05:02:02 ********** ********** ********** ********** ********** ********** ********** ********** ********** **********
B*27:05:02:03 ********** ********** ********** ********** ********** ********** ********** ********** ********** **********
B*27:05:02:04Q ---------- --------.- -C-----G-- ---------- ---------- ------A--- TT-------T ---------- ----A----- ----------
B*27:05:02:05 ---------- --------.- -C-----G-- ---------- ---------- ------A--- TT-------T ---------- ----A----- ----------
B*27:05:02:06 ********** ******--.- -C-----G-- ---------- ---------- ------A--- TT-------T ---------- ----A----- ----------
B*27:05:02:07 ********** ********** ********** ********** ********** ********** ********** ********** ********** **********
B*27:05:02:08 ---------- --------.- -C-----G-- ---------- ---------- ------A--- TT-------T ---------- ----A----- ----------
B*27:05:02:09 ---------- --------.- -C-----G-- ---------- ---------- ------A--- TT-------T ---------- ----A----- ----------
B*27:05:02:10 ---------- --------.- -C-----G-- ---------- ---------- ------A--- TT-------T ---------- ----A----- ----------
B*27:05:03 ---------- --------.- -C-----G-- ---------- ---------- ------A--- TT-------T ---------- ----A----- ----------
B*27:05:05 ---------- --------.- -C-----G-- ---------- ---------- ------A--- TT-------T ---------- ----A----- ----------
B*27:05:07 ---------- --------.- -C-----G-- ---------- ---------- ------A--- TT-------T ---------- ----A----- ----------
B*27:05:18 ---------- --------.- -C-----G-- ---------- ---------- ------A--- TT-------T ---------- ----A----- ----------
B*27:05:23 ---------- --------.- -C-----G-- ---------- ---------- ------A--- TT-------T ---------- ----A----- ----------
B*27:05:31 ********** ********** ********** ********** ********** ********** ********** ********** ********** **********
B*27:05:32 ---------- --------.- -C-----G-- ---------- ---------- ------A--- TT-------T ---------- ----A----- ----------
B*27:05:33 ********** ********** ********** ********** ********** ********** ********** ********** ********** **********
B*27:05:34 ---------- --------.- -C-----G-- ---------- ---------- ------A--- TT-------T ---------- ----A----- ----------
B*27:05:35 ---------- --------.- -C-----G-- ---------- ---------- ------A--- TT-------T ---------- ----A----- ----------
B*27:05:36 ********** ********** ********** ********** ********** ********** ********** ********** ********** **********
B*27:05:37 ********** ********** ********** ********** ********** ********** ********** ********** ********** **********
B*27:06 ---------- --------.- -C-----G-- ---------- ---------- ------A--- TT-------T ---------- ----A----- ----------
B*27:07:01 ---------- --------.- -C-----G-- ---------- ---------- ------A--- TT-------T ---------- ----A----- ----------
[truncated: 81,207 more rows]

## Sheet: Genomic sequence C alleles
# file: C_gen.txt
[truncated: 88,251 more rows]

## Sheet: Genomic sequence DPB1 alleles
# file: DPB1_gen.txt
[truncated: 44,434 more rows]

[truncated: 3 more sheets: Genomic sequence DQA1 alleles, Genomic sequence DQB1 alleles, Genomic sequence DRB1 alleles]
