# Supplementary material for: Immunity and mental illness: findings from a Danish population-based immunogenetic study of seven psychiatric and neurodevelopmental disorders
Source: Eur J Hum Genet. 2019 Apr 11;27(9):1445–55. doi: 10.1038/s41431-019-0402-9 (PMC6777475; doi:10.1038/s41431-019-0402-9)
Supplement: Supplementary file 6 — Supplementary Table S3 [file 41431_2019_402_MOESM6_ESM.xlsx]

## Sheet: Sheet1
Table S3: Allele-specific tests
Disorder	Allele	p-value
ID	B57.01	0.000162331
ID	B07.02	0.00771076
ID	B37.01	0.0105115
ID	B49.01	0.048517
ID	B15.18	0.053448
ID	B45.01	0.0712399
ID	B56.01	0.0718764
ID	B73.01	0.10794
ID	B41.02	0.128524
ID	B58.01	0.140163
ID	B39.01	0.141397
ID	B52.01	0.148265
ID	B08.01	0.158783
ID	B41.01	0.29298
ID	B35.03	0.305693
ID	B14.01	0.30835
ID	B44.02	0.321834
ID	B53.01	0.334075
ID	B15.01	0.337959
ID	B44.03	0.381065
ID	B35.01	0.386706
ID	B14.02	0.405155
ID	B55.01	0.406315
ID	B40.02	0.433759
ID	B27.02	0.452219
ID	B51.01	0.485617
ID	B27.05	0.547185
ID	B07.05	0.578078
ID	B15.17	0.663571
ID	B44.05	0.691627
ID	B39.06	0.737259
ID	B47.01	0.806269
ID	B40.01	0.819756
ID	B50.01	0.828155
ID	B38.01	0.853422
ID	B15.10	0.917791
ID	B35.08	0.929425
ID	B18.01	0.971029
ID	B13.02	0.996862
ID	DPB115.01	0.000989941
ID	DPB101.01	0.00790276
ID	DPB116.01	0.0129333
ID	DPB102.01	0.0596284
ID	DPB1104.01	0.0597523
ID	DPB114.01	0.137036
ID	DPB105.01	0.219998
ID	DPB117.01	0.405358
ID	DPB103.01	0.406672
ID	DPB110.01	0.514002
ID	DPB104.01	0.556457
ID	DPB119.01	0.618267
ID	DPB104.02	0.696834
ID	DPB113.01	0.731319
ID	DPB111.01	0.840595
ASD	DPB104.02	0.00690282
ASD	DPB115.01	0.00940838
ASD	DPB110.01	0.0146681
ASD	DPB102.01	0.021784
ASD	DPB117.01	0.0419447
ASD	DPB101.01	0.073396
ASD	DPB116.01	0.358082
ASD	DPB104.01	0.409472
ASD	DPB113.01	0.588972
ASD	DPB111.01	0.686162
ASD	DPB114.01	0.702987
ASD	DPB103.01	0.710855
ASD	DPB119.01	0.733457
ASD	DPB105.01	0.810491
ASD	DPB1104.01	0.87331
