# Supplementary material for: Immunity and mental illness: findings from a Danish population-based immunogenetic study of seven psychiatric and neurodevelopmental disorders
Source: Eur J Hum Genet. 2019 Apr 11;27(9):1445–55. doi: 10.1038/s41431-019-0402-9 (PMC6777475; doi:10.1038/s41431-019-0402-9)
Supplement: Supplementary file 7 — Supplementary Table S4 [file 41431_2019_402_MOESM7_ESM.xlsx]

## Sheet: Sheet1
Table S4: Allele-specific tests for alleles of genes previously implicated in the investigated disorders
Disorder	Allele	p-value
ADHD	DRB111.01	0.0288971
ADHD	DRB113.02	0.122556
ADHD	DRB104.03	0.146122
ADHD	DRB112.01	0.1702
ADHD	DRB116.01	0.196719
ADHD	DRB107.01	0.214616
ADHD	DRB108.04	0.294668
ADHD	DRB104.05	0.29541
ADHD	DRB111.04	0.456021
ADHD	DRB111.02	0.462698
ADHD	DRB101.02	0.492453
ADHD	DRB104.02	0.499983
ADHD	DRB101.01	0.562064
ADHD	DRB110.01	0.642848
ADHD	DRB101.03	0.669488
ADHD	DRB115.01	0.67271
ADHD	DRB104.04	0.677911
ADHD	DRB108.03	0.748041
ADHD	DRB104.01	0.748757
ADHD	DRB113.01	0.763602
ADHD	DRB114.01	0.861754
ADHD	DRB115.02	0.877656
ADHD	DRB109.01	0.899092
ADHD	DRB108.01	0.913269
ADHD	DRB113.03	0.930469
ADHD	DRB103.01	0.989432
ADHD	DRB116.02	0.999112
ASD	A11.01	0.016337
ASD	A24.02	0.0526022
ASD	A03.01	0.0803587
ASD	A34.02	0.146405
ASD	A01.01	0.187893
ASD	A31.01	0.201128
ASD	A66.01	0.217811
ASD	A29.02	0.299969
ASD	A26.01	0.358786
ASD	A29.01	0.401665
ASD	A68.01	0.404509
ASD	A30.02	0.418468
ASD	A25.01	0.427846
ASD	A30.04	0.447399
ASD	A32.01	0.458552
ASD	A02.01	0.518106
ASD	A69.01	0.544425
ASD	A30.01	0.628289
ASD	A02.02	0.710314
ASD	A68.02	0.712022
ASD	A33.03	0.789276
ASD	A33.01	0.841997
ASD	A23.01	0.873475
ASD	A02.05	0.94855
ASD	B27.02	0.00459944
ASD	B35.03	0.117473
ASD	B44.05	0.11938
ASD	B15.01	0.194984
ASD	B08.01	0.205269
ASD	B44.03	0.235887
ASD	B15.17	0.265259
ASD	B39.01	0.267711
ASD	B51.01	0.271467
ASD	B15.10	0.311509
ASD	B58.01	0.311938
ASD	B57.01	0.337979
ASD	B18.01	0.350666
ASD	B53.01	0.360914
ASD	B07.05	0.375383
ASD	B56.01	0.412183
ASD	B38.01	0.43002
ASD	B45.01	0.437299
ASD	B15.18	0.452035
ASD	B27.05	0.459237
ASD	B14.02	0.496959
ASD	B73.01	0.502262
ASD	B47.01	0.508287
ASD	B40.01	0.530578
ASD	B39.06	0.559572
ASD	B37.01	0.62464
ASD	B14.01	0.650171
ASD	B50.01	0.653995
ASD	B41.02	0.667926
ASD	B44.02	0.717079
ASD	B13.02	0.742519
ASD	B41.01	0.747989
ASD	B40.02	0.759083
ASD	B35.01	0.814184
ASD	B55.01	0.814719
ASD	B52.01	0.876599
ASD	B39.24	0.895721
ASD	B07.02	0.939736
ASD	B35.08	0.992777
ASD	B49.01	0.999582
ASD	DRB103.01	0.0150863
ASD	DRB111.01	0.0286904
ASD	DRB104.05	0.0720261
ASD	DRB104.04	0.0823998
ASD	DRB101.01	0.0830443
ASD	DRB107.01	0.0886863
ASD	DRB113.02	0.196721
ASD	DRB113.03	0.322326
ASD	DRB110.01	0.389077
ASD	DRB108.01	0.390256
ASD	DRB101.02	0.412896
ASD	DRB109.01	0.449257
ASD	DRB111.02	0.521893
ASD	DRB115.02	0.531959
ASD	DRB113.01	0.533776
ASD	DRB104.02	0.585979
ASD	DRB104.03	0.592432
ASD	DRB114.01	0.614019
ASD	DRB108.04	0.685684
ASD	DRB111.04	0.687498
ASD	DRB108.03	0.774055
ASD	DRB116.01	0.844602
ASD	DRB104.01	0.878047
ASD	DRB112.01	0.890369
ASD	DRB101.03	0.914785
ASD	DRB115.01	0.916222
ASD	DRB116.02	0.972924
Schizophrenia	A01.01	0.018989
Schizophrenia	A34.02	0.0416695
Schizophrenia	A68.01	0.047691
Schizophrenia	A11.01	0.0773235
Schizophrenia	A25.01	0.0805798
Schizophrenia	A33.03	0.0815937
Schizophrenia	A23.01	0.166283
Schizophrenia	A24.02	0.24428
Schizophrenia	A02.02	0.252338
Schizophrenia	A30.01	0.323426
Schizophrenia	A30.02	0.387591
Schizophrenia	A33.01	0.557672
Schizophrenia	A30.04	0.590001
Schizophrenia	A26.01	0.593601
Schizophrenia	A02.05	0.615614
Schizophrenia	A32.01	0.681139
Schizophrenia	A68.02	0.694573
Schizophrenia	A66.01	0.767704
Schizophrenia	A29.01	0.775158
Schizophrenia	A31.01	0.793244
Schizophrenia	A29.02	0.843578
Schizophrenia	A02.01	0.963313
Schizophrenia	A03.01	0.967511
Schizophrenia	A69.01	0.976791
Schizophrenia	B47.01	0.00497064
Schizophrenia	B08.01	0.0184044
Schizophrenia	B39.06	0.069642
Schizophrenia	B45.01	0.0749112
Schizophrenia	B52.01	0.0794215
Schizophrenia	B27.02	0.102511
Schizophrenia	B27.05	0.105338
Schizophrenia	B44.02	0.126541
Schizophrenia	B15.17	0.130412
Schizophrenia	B35.01	0.240256
Schizophrenia	B44.05	0.253711
Schizophrenia	B15.10	0.308363
Schizophrenia	B14.01	0.33464
Schizophrenia	B40.01	0.345278
Schizophrenia	B15.01	0.348289
Schizophrenia	B57.01	0.351357
Schizophrenia	B41.02	0.355257
Schizophrenia	B07.05	0.361567
Schizophrenia	B51.01	0.364996
Schizophrenia	B53.01	0.434587
Schizophrenia	B56.01	0.438481
Schizophrenia	B39.01	0.506161
Schizophrenia	B58.01	0.562197
Schizophrenia	B14.02	0.617957
Schizophrenia	B49.01	0.619403
Schizophrenia	B73.01	0.627263
Schizophrenia	B37.01	0.635145
Schizophrenia	B41.01	0.670997
Schizophrenia	B18.01	0.695952
Schizophrenia	B38.01	0.73493
Schizophrenia	B50.01	0.762897
Schizophrenia	B15.18	0.794996
Schizophrenia	B55.01	0.836798
Schizophrenia	B13.02	0.908139
Schizophrenia	B44.03	0.927998
Schizophrenia	B35.03	0.93156
Schizophrenia	B07.02	0.956263
Schizophrenia	B35.08	0.960532
Schizophrenia	B40.02	0.965881
Schizophrenia	C12.02	0.0908393
Schizophrenia	C08.02	0.241133
Schizophrenia	C06.02	0.296635
Schizophrenia	C14.02	0.297115
Schizophrenia	C03.02	0.304367
Schizophrenia	C02.02	0.327467
Schizophrenia	C01.02	0.373299
Schizophrenia	C15.05	0.3733
Schizophrenia	C15.02	0.402829
Schizophrenia	C07.04	0.416641
Schizophrenia	C16.01	0.433236
Schizophrenia	C05.01	0.523069
Schizophrenia	C07.02	0.543625
Schizophrenia	C17.01	0.612536
Schizophrenia	C04.01	0.716151
Schizophrenia	C07.01	0.77286
Schizophrenia	C03.04	0.865672
Schizophrenia	C03.03	0.87961
Schizophrenia	C12.03	0.895817
Schizophrenia	C16.02	0.956668
Schizophrenia	C16.04	0.991995
Schizophrenia	DPB104.02	0.153404
Schizophrenia	DPB102.01	0.153624
Schizophrenia	DPB115.01	0.186202
Schizophrenia	DPB113.01	0.190796
Schizophrenia	DPB105.01	0.263488
Schizophrenia	DPB103.01	0.312035
Schizophrenia	DPB116.01	0.426769
Schizophrenia	DPB111.01	0.638297
Schizophrenia	DPB117.01	0.682692
Schizophrenia	DPB119.01	0.704652
Schizophrenia	DPB1104.01	0.729192
Schizophrenia	DPB101.01	0.737601
Schizophrenia	DPB104.01	0.769609
Schizophrenia	DPB110.01	0.840847
Schizophrenia	DPB114.01	0.932332
Schizophrenia	DQA103.03	0.195783
Schizophrenia	DQA106.01	0.222599
Schizophrenia	DQA105.01	0.238498
Schizophrenia	DQA102.01	0.444224
Schizophrenia	DQA103.02	0.45913
Schizophrenia	DQA103.01	0.477806
Schizophrenia	DQA105.05	0.520149
Schizophrenia	DQA101.04	0.544541
Schizophrenia	DQA101.03	0.655811
Schizophrenia	DQA101.02	0.87664
Schizophrenia	DQA104.01	0.902172
Schizophrenia	DQA101.01	0.971569
Schizophrenia	DQB106.04	0.0129578
Schizophrenia	DQB102.01	0.0761094
Schizophrenia	DQB103.01	0.0898282
Schizophrenia	DQB106.02	0.282729
Schizophrenia	DQB102.02	0.555635
Schizophrenia	DQB105.02	0.597715
Schizophrenia	DQB103.02	0.605721
Schizophrenia	DQB106.01	0.618395
Schizophrenia	DQB106.09	0.65545
Schizophrenia	DQB103.03	0.748745
Schizophrenia	DQB105.01	0.899738
Schizophrenia	DQB106.03	0.905284
Schizophrenia	DQB104.02	0.906615
Schizophrenia	DQB105.03	0.951123
Schizophrenia	DRB111.04	0.0343525
Schizophrenia	DRB104.04	0.0455696
Schizophrenia	DRB110.01	0.129263
Schizophrenia	DRB113.02	0.162261
Schizophrenia	DRB103.01	0.209383
Schizophrenia	DRB115.01	0.254147
Schizophrenia	DRB101.03	0.259202
Schizophrenia	DRB104.01	0.266173
Schizophrenia	DRB116.01	0.361282
Schizophrenia	DRB114.01	0.412573
Schizophrenia	DRB101.02	0.447932
Schizophrenia	DRB108.01	0.469627
Schizophrenia	DRB107.01	0.473397
Schizophrenia	DRB104.02	0.491858
Schizophrenia	DRB108.03	0.543244
Schizophrenia	DRB112.01	0.598199
Schizophrenia	DRB109.01	0.598392
Schizophrenia	DRB111.02	0.606113
Schizophrenia	DRB111.01	0.638947
Schizophrenia	DRB115.02	0.673763
Schizophrenia	DRB104.05	0.680681
Schizophrenia	DRB113.01	0.699421
Schizophrenia	DRB104.03	0.707553
Schizophrenia	DRB108.04	0.715424
Schizophrenia	DRB113.03	0.740553
Schizophrenia	DRB116.02	0.902901
Schizophrenia	DRB101.01	0.975701
